# Supplementary material for: Concordance between Antimicrobial Resistance Phenotype and Genotype of Staphylococcus pseudintermedius from Healthy Dogs
Source: Antibiotics (Basel). 2022 Nov 15;11(11):1625. doi: 10.3390/antibiotics11111625 (PMC9686559; doi:10.3390/antibiotics11111625)
Supplement: Supplementary file 1 [file antibiotics-11-01625-s001.zip]

Archive with 1 entries (1 files):
- antibiotics-2014662-supplementary.xlsx
