# Supplementary material for: Concordance between Antimicrobial Resistance Phenotype and Genotype of Staphylococcus pseudintermedius from Healthy Dogs
Source: Antibiotics (Basel). 2022 Nov 15;11(11):1625. doi: 10.3390/antibiotics11111625 (PMC9686559; doi:10.3390/antibiotics11111625)
Supplement: Supplementary file 1 [file antibiotics-11-01625-s001.zip › antibiotics-2014662-supplementary.xlsx]

## Sheet: Suppl_1
Supplementary table S1. Minimum inhibitory concentration (MIC) values for the 18 antibiotics tested. There are also represented the MIC values applied in this paper. The numeric values represent the mg/L. Co-trimoxazole is the combination of trimethoprim and sulfamethoxazole. We could not apply MIC values for six antibiotics: SYN, DAP, LEVO, LZD, STR, GAT. S, susceptible; I, intermediate suscepti…
Sample same	Identification	ERY		VAN		PEN		AMP		AXO		OXA+		RIF		TET		CIP		LEVO	GAT	SXT		GEN		CLI		DAP	SYN	LZD	STR		Antibiotic	Abbreviation	S	I	R
Control	S. aureus ATCC 29213	0.5	S	≤1	S	0.25	R	0.25	S	≤8	S	≤0,25	S	≤0,5	S	≤2		≤0,5	S	≤0,25	≤1	≤0,5/9,5	S	≤2	S	≤0,12	S	0.5	0.5	4	≤1000		Erythromycin	ERY	≤0.5	1-4	≥8
H_SP147	Dog 1 IN B	>4	R	≤1	S	>8	R	16	R	64	R	>8	R	≤0,5	S	>16	R	>2	R	>8	4	1/19	S	16	S	>2	R	≤0,25	0.25	2	≤1000		Clindamycin	CLY	≤0.5	1-2	≥4
H_SP149	Dog 1 IN D	>4	R	≤1	S	>8	R	>16	R	>64	R	>8	R	≤0,5	S	>16	R	>2	R	>8	4	≤0,5/9,5	S	16	S	>2	R	≤0,25	0.25	1	>1000		+Vancomycin	VAN	≤2	4-8	≥16
H_SP151	Dog 1 PA A	>4	R	≤1	S	>8	R	>16	R	>64	R	>8	R	≤0,5	S	>16	R	>2	R	>8	4	≤0,5/9,5	S	16	S	>2	R	≤0,25	0.25	2	≤1000		Tetracycline	TET	≤0.25	0.5	≥1
H_SP152	Dog 1 PA B	>4	R	≤1	S	>8	R	>16	R	>64	R	>8	R	≤0,5	S	>16	R	>2	R	>8	4	≤0,5/9,5	S	16	S	>2	R	≤0,25	0.25	1	≤1000		Ampicillin	AMP	≤0.25		≥0.5
H_SP153	Dog 1 PA C	>4	R	≤1	S	>8	R	>16	R	>64	R	>8	R	≤0,5	S	>16	R	>2	R	>8	4	≤0,5/9,5	S	16	S	>2	R	≤0,25	0.25	2	≤1000		Gentamicin	GEN	≤16	32	≥64
H_SP154	Dog 1 PA D	>4	R	≤1	S	>8	R	>16	R	>64	R	>8	R	≤0,5	S	>16	R	>2	R	>8	4	≤0,5/9,5	S	16	S	>2	R	≤0,25	0.25	2	≤1000		Ceftriaxone	AXO	≤2	4	≥8
H_SP155	Dog 1 PA E	>4	R	≤1	S	>8	R	>16	R	>64	R	>8	R	≤0,5	S	>16	R	>2	R	>8	4	≤0,5/9,5	S	500	R	>2	R	≤0,25	0.25	2	>1000		Penicillin	PEN	≤0.12		≥0.25
H_SP156	Dog 1 PO A	>4	R	≤1	S	>8	R	>16	R	>64	R	>8	R	≤0,5	S	>16	R	>2	R	>8	4	≤0,5/9,5	S	16	S	>2	R	≤0,25	0.25	2	>1000		Rifampin	RIF	≤1	2	≥4
H_SP157	Dog 1 PO B	>4	R	≤1	S	>8	R	>16	R	>64	R	>8	R	≤0,5	S	>16	R	>2	R	>8	4	≤0,5/9,5	S	16	S	>2	R	≤0,25	0.25	2	>1000		*Ciprofloxacin	CIP	≤0.5	1-2	≥4
H_SP158	Dog 1 PO C	>4	R	≤1	S	>8	R	16	R	>64	R	>8	R	≤0,5	S	>16	R	>2	R	>8	>8	≤0,5/9,5	S	16	S	>2	R	≤0,25	0.25	2	>1000		Co-trimoxazole	SXT	≤2/38		≥4/76
H_SP159	Dog 1 PO D	>4	R	≤1	S	>8	R	>16	R	>64	R	>8	R	≤0,5	S	>16	R	>2	R	>8	4	≤0,5/9,5	S	16	S	>2	R	≤0,25	0.25	2	≤1000		Oxacillin+2%NaCl	OXA	≤0.25		≥0.5
H_SP160	Dog 1 PO E	>4	R	≤1	S	>8	R	16	R	>64	R	>8	R	≤0,5	S	>16	R	>2	R	>8	4	≤0,5/9,5	S	16	S	>2	R	≤0,25	0.25	2	≤1000		Quinupristin/dalfopristin	SYN
H_SP166	Dog 1 NA A	>4	R	≤1	S	>8	R	16	R	>64	R	>8	R	≤0,5	S	>16	R	>2	R	>8	4	≤0,5/9,5	S	16	S	>2	R	≤0,25	0.25	1	≤1000		Daptomycin	DAP
H_SP199	Dog 2 PA B	≤0,25	S	≤1	S	0.12	S	≤0,12	S	≤8	S	≤0,25	S	≤0,5	S	≤2		≤0,5	S	≤0,25	≤1	≤0,5/9,5	S	≤2	S	≤0,12	S	≤0,25	0.25	2	≤1000		Levofloxacin	LEVO
H_SP204	Dog 3 PA D	0.5	S	16	R	0.5	R	0.25	S	≤8	S	≤0,25	S	≤0,5	S	≤2		≤0,5	S	≤0,25	≤1	≤0,5/9,5	S	≤2	S	>2	R	>8	1	2	≤1000		Linezolid	LZD
H_SP210	Dog 3 PO B	≤0,25	S	≤1	S	0.25	R	≤0,12	S	≤8	S	≤0,25	S	≤0,5	S	≤2		≤0,5	S	≤0,25	≤1	≤0,5/9,5	S	≤2	S	≤0,12	S	≤0,25	0.25	4	≤1000		Streptomycin	STR
H_SP211	Dog 3 PO C	≤0,25	S	≤1	S	0.25	R	≤0,12	S	≤8	S	≤0,25	S	≤0,5	S	≤2		≤0,5	S	≤0,25	≤1	≤0,5/9,5	S	≤2	S	≤0,12	S	≤0,25	0.25	4	≤1000		Gatifloxacin	GAT
H_SP212	Dog 3 PO D	0.5	S	≤1	S	0.25	R	≤0,12	S	≤8	S	≤0,25	S	≤0,5	S	≤2		≤0,5	S	≤0,25	≤1	≤0,5/9,5	S	≤2	S	≤0,12	S	≤0,25	≤0,12	2	≤1000
H_SP213	Dog 3 PO E	≤0,25	S	≤1	S	0.5	R	0.25	S	≤8	S	≤0,25	S	≤0,5	S	≤2		≤0,5	S	≤0,25	≤1	≤0,5/9,5	S	≤2	S	≤0,12	S	≤0,25	0.25	4	≤1000		*Cut off value extrapolated from enrofloxacin
H_SP214	Dog 4 NA A	≤0,25	S	≤1	S	≤0,06	S	≤0,12	S	≤8	S	≤0,25	S	≤0,5	S	>16	R	≤0,5	S	≤0,25	≤1	≤0,5/9,5	S	≤2	S	≤0,12	S	≤0,25	0.25	2	≤1000		+Cut off value from Staphylococcus aureus and CNS
H_SP216	Dog 4 NA C	≤0,25	S	≤1	S	≤0,06	S	≤0,12	S	≤8	S	≤0,25	S	≤0,5	S	>16	R	≤0,5	S	≤0,25	≤1	≤0,5/9,5	S	≤2	S	≤0,12	S	≤0,25	0.25	1	≤1000
H_SP224	Dog 5 PO A	>4	R	≤1	S	>8	R	4	R	16	R	1	R	≤0,5	S	>16	R	≤0,5	S	≤0,25	≤1	>4/76	R	500	R	>2	R	≤0,25	2	2	≤1000
H_SP225	Dog 5 PO B	>4	R	≤1	S	>8	R	8	R	16	R	1	R	≤0,5	S	>16	R	≤0,5	S	≤0,25	≤1	>4/76	R	16	S	>2	R	≤0,25	2	2	≤1000
H_SP226	Dog 5 PO C	>4	R	≤1	S	>8	R	4	R	≤8	S	1	R	≤0,5	S	>16	R	1	I	≤0,25	≤1	>4/76	R	16	S	>2	R	≤0,25*	2	2	≤1000
H_SP227	Dog 5 PO D	>4	R	≤1	S	>8	R	16	R	≤8	S	1	R	≤0,5	S	>16	R	1	I	≤0,25	≤1	>4/76	R	16	S	>2	R	≤0,25	2	4	≤1000
H_SP228	Dog 5 PO E	>4	R	≤1	S	8	R	2	R	≤8	S	1	R	≤0,5	S	>16	R	≤0,5	S	≤0,25	≤1	>4/76	R	16	S	>2	R	≤0,25	2	1	≤1000
H_SP232	Dog 5 PA D	0.5	S	≤1	S	≤0,06	S	≤0,12	S	≤8	S	≤0,25	S	≤0,5	S	≤2		≤0,5	S	≤0,25	≤1	4/76	R	≤2	S	≤0,12	S	≤0,25	0.5	2	≤1000
H_SP235	Dog 6 NA A	>4	R	≤1	S	>8	R	>16	R	>64	R	>8	R	≤0,5	S	>16	R	>2	R	>8	4	>4/76	R	16	S	>2	R	≤0,25	0.5	2	>1000
H_SP236	Dog 6 NA B	>4	R	≤1	S	>8	R	16	R	>64	R	>8	R	≤0,5	S	>16	R	>2	R	>8	4	>4/76	R	500	R	>2	R	≤0,25	0.5	2	≤1000
H_SP237	Dog 6 NA C	>4	R	≤1	S	>8	R	>16	R	>64	R	>8	R	≤0,5	S	>16	R	>2	R	>8	4	>4/76	R	500	R	>2	R	≤0,25	0.5	2	≤1000
H_SP238	Dog 6 NA D	>4	R	≤1	S	>8	R	>16	R	>64	R	>8	R	≤0,5	S	>16	R	>2	R	>8	4	4/76	R	16	S	>2	R	≤0,25	0.25	2	≤1000
H_SP239	Dog 6 NA E	>4	R	≤1	S	>8	R	>16	R	>64	R	>8	R	≤0,5	S	>16	R	>2	R	>8	4	1/19	S	500	R	>2	R	≤0,25	0.25	2	≤1000
H_SP240	Dog 6 PO A	>4	R	≤1	S	>8	R	>16	R	>64	R	>8	R	≤0,5	S	>16	R	>2	R	>8	4	>4/76	R	500	R	>2	R	≤0,25	0.25	2	>1000
H_SP241	Dog 6 PO B	>4	R	≤1	S	>8	R	>16	R	>64	R	>8	R	≤0,5	S	>16	R	>2	R	>8	4	>4/76	R	16	S	>2	R	≤0,25	0.5	2	>1000
H_SP242	Dog 6 PO C	>4	R	≤1	S	>8	R	>16	R	>64	R	>8	R	≤0,5	S	>16	R	>2	R	>8	4	>4/76	R	500	R	>2	R	≤0,25	0.5	2	>1000
H_SP243	Dog 6 PO D	>4	R	≤1	S	>8	R	>16	R	>64	R	>8	R	≤0,5	S	>16	R	>2	R	>8	4	>4/76	R	16	S	>2	R	≤0,25	0.25	1	>1000
H_SP244	Dog 6 PO E	>4	R	≤1	S	>8	R	>16	R	>64	R	>8	R	≤0,5	S	>16	R	>2	R	8	4	>4/76	R	16	S	>2	R	≤0,25	0.25	≤0,5	≤1000
H_SP245	Dog 6 PA A	0.5	S	≤1	S	0.5	R	≤0,12	S	≤8	S	≤0,25	S	≤0,5	S	≤2		≤0,5	S	≤0,25	≤1	4/76	R	≤2	S	≤0,12	S	≤0,25	0.25	1	≤1000
H_SP246	Dog 6 PA B	0.5	S	≤1	S	0.25	R	0.25	S	≤8	S	≤0,25	S	≤0,5	S	≤2		≤0,5	S	≤0,25	≤1	>4/76	R	≤2	S	≤0,12	S	≤0,25	0.25	2	≤1000
H_SP249	Dog 6 PA E	≤0,25	S	≤1	S	0.5	R	≤0,12	S	≤8	S	≤0,25	S	≤0,5	S	4	R	≤0,5	S	≤0,25	≤1	4/76	R	≤2	S	≤0,12	S	≤0,25	0.5	1	≤1000
H_SP250	Dog 6 IN A	≤0,25	S	≤1	S	0.5	R	≤0,12	S	≤8	S	≤0,25	S	≤0,5	S	≤2		≤0,5	S	≤0,25	≤1	>4/76	R	≤2	S	≤0,12	S	≤0,25	0.5	1	≤1000
H_SP251	Dog 6 IN B	≤0,25	S	≤1	S	0.5	R	≤0,12	S	≤8	S	≤0,25	S	≤0,5	S	≤2		≤0,5	S	≤0,25	≤1	4/76	R	≤2	S	≤0,12	S	≤0,25	0.5	≤0,5	≤1000
H_SP252	Dog 6 IN C	≤0,25	S	≤1	S	0.25	R	≤0,12	S	≤8	S	≤0,25	S	≤0,5	S	≤2		≤0,5	S	≤0,25	≤1	4/76	R	≤2	S	≤0,12	S	≤0,25	0.5	1	≤1000
H_SP253	Dog 6 IN D	≤0,25	S	≤1	S	0.25	R	≤0,12	S	≤8	S	≤0,25	S	≤0,5	S	≤2		≤0,5	S	≤0,25	≤1	4/76	R	≤2	S	≤0,12	S	≤0,25	0.5	1	≤1000
H_SP255	Dog 7 NA A	≤0,25	S	≤1	S	4	R	1	R	≤8	S	≤0,25	S	≤0,5	S	16	R	≤0,5	S	≤0,25	≤1	≤0,5/9,5	S	≤2	S	≤0,12	S	≤0,25	0.25	≤0,5	≤1000
H_SP258	Dog 7 PO A	≤0,25	S	≤1	S	0.5	R	0.5	R	≤8	S	≤0,25	S	≤0,5	S	16	R	≤0,5	S	≤0,25	≤1	≤0,5/9,5	S	≤2	S	≤0,12	S	≤0,25	≤0,12	≤0,5	≤1000
H_SP259	Dog 7 PO B	≤0,25	S	≤1	S	4	R	1	R	≤8	S	0.5	R	≤0,5	S	>16	R	≤0,5	S	≤0,25	≤1	≤0,5/9,5	S	≤2	S	≤0,12	S	≤0,25	0.25	≤0,5	≤1000
H_SP260	Dog 7 PO C	≤0,25	S	≤1	S	4	R	0.5	R	≤8	S	≤0,25	S	≤0,5	S	>16	R	≤0,5	S	≤0,25	≤1	≤0,5/9,5	S	≤2	S	≤0,12	S	≤0,25	0.25	≤0,5	≤1000
H_SP261	Dog 7 PO D	≤0,25	S	≤1	S	8	R	1	R	≤8	S	≤0,25	S	≤0,5	S	>16	R	≤0,5	S	≤0,25	≤1	≤0,5/9,5	S	≤2	S	≤0,12	S	≤0,25	0.25	≤0,5	≤1000
H_SP262	Dog 7 PO E	≤0,25	S	≤1	S	4	R	1	R	≤8	S	≤0,25	S	≤0,5	S	16	R	≤0,5	S	≤0,25	≤1	≤0,5/9,5	S	≤2	S	≤0,12	S	≤0,25	0.25	≤0,5	≤1000
H_SP263	Dog 7 IN A	≤0,25	S	≤1	S	8	R	4	R	≤8	S	0.5	R	≤0,5	S	>16	R	≤0,5	S	≤0,25	≤1	≤0,5/9,5	S	≤2	S	≤0,12	S	≤0,25	0.25	1	≤1000
H_SP264	Dog 7 IN B	≤0,25	S	≤1	S	>8	R	4	R	≤8	S	0.5	R	≤0,5	S	16	R	≤0,5	S	≤0,25	≤1	≤0,5/9,5	S	≤2	S	≤0,12	S	≤0,25	0.25	1	≤1000
H_SP265	Dog 7 IN C	≤0,25	S	≤1	S	4	R	0.5	R	≤8	S	0.5	R	≤0,5	S	>16	R	≤0,5	S	≤0,25	≤1	≤0,5/9,5	S	≤2	S	≤0,12	S	≤0,25	0.25	≤0,5	≤1000
H_SP266	Dog 7 IN D	≤0,25	S	≤1	S	8	R	1	R	≤8	S	0.5	R	≤0,5	S	16	R	≤0,5	S	≤0,25	≤1	≤0,5/9,5	S	≤2	S	≤0,12	S	≤0,25	≤0,12	≤0,5	≤1000
H_SP267	Dog 7 IN E	≤0,25	S	≤1	S	8	R	1	R	≤8	S	≤0,25	S	≤0,5	S	>16	R	≤0,5	S	≤0,25	≤1	≤0,5/9,5	S	≤2	S	≤0,12	S	≤0,25	0.25	≤0,5	≤1000
H_SP274	Dog 8 PO B	≤0,25	S	≤1	S	≤0,06	S	≤0,12	S	≤8	S	≤0,25	S	≤0,5	S	≤2		≤0,5	S	≤0,25	≤1	≤0,5/9,5	S	≤2	S	≤0,12	S	≤0,25	0.25	≤0,5	≤1000
H_SP276	Dog 8 PO D	≤0,25	S	≤1	S	≤0,06	S	≤0,12	S	≤8	S	≤0,25	S	≤0,5	S	≤2		≤0,5	S	≤0,25	≤1	≤0,5/9,5	S	≤2	S	≤0,12	S	≤0,25	0.25	≤0,5	≤1000
H_SP277	Dog 8 PO E	≤0,25	S	≤1	S	0.25	R	≤0,12	S	≤8	S	≤0,25	S	≤0,5	S	≤2		≤0,5	S	≤0,25	≤1	≤0,5/9,5	S	≤2	S	≤0,12	S	≤0,25	0.25	1	≤1000
H_SP278	Dog 8 PA A	≤0,25	S	≤1	S	≤0,06	S	≤0,12	S	≤8	S	≤0,25	S	≤0,5	S	≤2		≤0,5	S	≤0,25	≤1	≤0,5/9,5	S	≤2	S	≤0,12	S	≤0,25	0.25	1	≤1000
H_SP279	Dog 8 PA B	≤0,25	S	≤1	S	≤0,06	S	≤0,12	S	≤8	S	≤0,25	S	≤0,5	S	16	R	≤0,5	S	≤0,25	≤1	≤0,5/9,5	S	≤2	S	≤0,12	S	≤0,25	0.25	≤0,5	≤1000
H_SP280	Dog 8 PA C	≤0,25	S	≤1	S	≤0,06	S	≤0,12	S	≤8	S	≤0,25	S	≤0,5	S	>16	R	≤0,5	S	≤0,25	≤1	≤0,5/9,5	S	≤2	S	≤0,12	S	≤0,25	0.25	1	≤1000
H_SP281	Dog 8 PA D	≤0,25	S	≤1	S	≤0,06	S	≤0,12	S	≤8	S	≤0,25	S	≤0,5	S	>16	R	≤0,5	S	≤0,25	≤1	≤0,5/9,5	S	≤2	S	≤0,12	S	≤0,25	0.25	1	≤1000
H_SP282	Dog 8 PA E	≤0,25	S	≤1	S	≤0,06	S	≤0,12	S	≤8	S	≤0,25	S	≤0,5	S	16	R	≤0,5	S	≤0,25	≤1	≤0,5/9,5	S	≤2	S	≤0,12	S	≤0,25	0.25	≤0,5	≤1000
H_SP283	Dog 8 IN A	>4	R	≤1	S	2	R	1	R	≤8	S	0.5	R	≤0,5	S	≤2		≤0,5	S	≤0,25	≤1	≤0,5/9,5	S	≤2	S	1	S	≤0,25	0.5	1	≤1000
H_SP284	Dog 8 IN B	≤0,25	S	≤1	S	0.5	R	≤0,12	S	≤8	S	≤0,25	S	≤0,5	S	≤2		≤0,5	S	≤0,25	≤1	>4/76	R	≤2	S	≤0,12	S	≤0,25	≤0,12	≤0,5	≤1000
H_SP285	Dog 9 NA A	≤0,25	S	≤1	S	0.12	S	≤0,12	S	≤8	S	≤0,25	S	≤0,5	S	>16	R	≤0,5	S	≤0,25	≤1	≤0,5/9,5	S	≤2	S	≤0,12	S	≤0,25	≤0,12	≤0,5	≤1000
H_SP286	Dog 9 NA B	≤0,25	S	≤1	S	4	R	0.25	S	≤8	S	≤0,25	S	≤0,5	S	>16	R	≤0,5	S	≤0,25	≤1	≤0,5/9,5	S	≤2	S	≤0,12	S	≤0,25	0.25	1	≤1000

## Sheet: Suppl_2
Supplementary table S2. Coocurrence of the antibiotic resistance genes retrieved by Abricate. Antibitiotic resistance genes described by Abricate with CARD and NCBI databases. aac(6')-ah(2''), aac(6')-Ie-aph(2'')-Ia; IN, inguinal; PA, perianal; PO, perioral; NA, nasal; spw gene belongs to the ant(9) family of aminoglycoside resistance genes. 24 isolates presented a full-length copy of the sat-4 g…
		aac(6')-aph(2'')	ant(6)-Ia	aph(3')-IIIa	spw	blaZ	blaI	blaR1	mecA	tetK	tetM	lsaE	lnuB	ermB	dfrG	cat	sat-4	str				aac(6')-aph(2'')	ant(6)-Ia	aph(3')-IIIa	spw	blaZ	blaI	blaR1	mecA	tetK	tetM	lsaE	lnuB	ermB	dfrG	cat	sat-4	str
		28	29	29	5	62	62	62	40	8	47	5	5	29	22	16	29	2		H_SP147	Dog 1 IN	1	1	1		1	1	1	1		1			1		1	1
aac(6')-aph(2'')	28	28	28	28	5	28	28	28	28	8	28	5	5	28	13	15	28	0		H_SP149	Dog 1 IN	1	1	1		1	1	1	1		1			1		1	1
ant(6)-Ia	29	28	29	29	5	29	29	29	29	8	28	5	5	29	13	16	29	0		H_SP151	Dog 1 PA	1	1	1		1	1	1	1		1			1		1	1
aph(3')-IIIa	29	28	29	29	5	29	29	29	29	8	28	5	5	29	13	16	29	0		H_SP152	Dog 1 PA	1	1	1		1	1	1	1		1			1		1	1
spw	5	5	5	5	5	5	5	5	5	0	5	5	5	5	5	0	5	0		H_SP153	Dog 1 PA	1	1	1		1	1	1	1		1			1		1	1
blaZ	62	28	29	29	5	62	62	62	40	8	40	5	5	29	22	16	29	2		H_SP154	Dog 1 PA	1	1	1		1	1	1	1		1			1		1	1
blaI	62	28	29	29	5	62	62	62	40	8	40	5	5	29	22	16	29	2		H_SP155	Dog 1 PA	1	1	1		1	1	1	1		1			1		1	1
blaR1	62	28	29	29	5	62	62	62	40	8	40	5	5	29	22	16	29	2		H_SP156	Dog 1 PO	1	1	1		1	1	1	1		1			1		1	1
mecA	40	28	29	29	5	40	40	40	40	8	39	5	5	29	13	16	29	0		H_SP157	Dog 1 PO	1	1	1		1	1	1	1		1			1		1	1
tetK	8	8	8	8	0	8	8	8	8	8	8	0	0	8	8	0	8	0		H_SP158	Dog 1 PO	1	1	1		1	1	1	1		1			1		1	1
tetM	47	28	28	28	5	40	40	40	39	8	47	5	5	28	13	15	28	2		H_SP159	Dog 1 PO	1	1	1		1	1	1	1		1			1		1	1
lsaE	5	5	5	5	5	5	5	5	5	0	5	5	5	5	5	0	5	0		H_SP160	Dog 1 PO	1	1	1		1	1	1	1		1			1		1	1
lnuB	5	5	5	5	5	5	5	5	5	0	5	5	5	5	5	0	5	0		H_SP166	Dog 1 NA	1	1	1		1	1	1	1		1			1		1	1
ermB	29	28	29	29	5	29	29	29	29	8	28	5	5	29	13	16	29	0		H_SP199	Dog 2 PA					1	1	1
dfrG	22	13	13	13	5	22	22	22	13	8	13	5	5	13	22	0	13	0		H_SP204	Dog 3 PA					1	1	1
cat	16	15	16	16	0	16	16	16	16	0	15	0	0	16	0	16	16	0		H_SP210	Dog 3 PO					1	1	1
sat-4	29	28	29	29	5	29	29	29	29	8	28	5	5	29	13	16	29	0		H_SP211	Dog 3 PO					1	1	1
str	2	0	0	0	0	2	2	2	0	0	2	0	0	0	0	0	0	2		H_SP212	Dog 3 PO					1	1	1
																				H_SP213	Dog 3 PO					1	1	1
		aac(6')-aph(2'')	ant(6)-Ia	aph(3')-IIIa	spw	blaZ	blaI	blaR1	mecA	tetK	tetM	lsaE	lnuB	ermB	dfrG	cat	sat-4	str		H_SP214	Dog 4 NA										1
		28	29	29	5	62	62	62	40	8	47	5	5	29	22	16	29	2		H_SP216	Dog 4 NA					1	1	1			1
aac(6')-aph(2'')	28	100	100	100	17.8571	100	100	100	100	28.5714	100	17.8571	17.8571	100	46.4286	53.5714	100	0		H_SP224	Dog 5 PO	1	2	1	1	1	1	1	1		1	1	1	1	1		1
ant(6)-Ia	29	96.5517	100	100	17.2414	100	100	100	100	27.5862	96.5517	17.2414	17.2414	100	44.8276	55.1724	100	0		H_SP225	Dog 5 PO	1	2	1	1	1	1	1	1		1	1	1	1	1		1
aph(3')-IIIa	29	96.5517	100	100	17.2414	100	100	100	100	27.5862	96.5517	17.2414	17.2414	100	44.8276	55.1724	100	0		H_SP226	Dog 5 PO	1	2	1	1	1	1	1	1		1	1	1	1	1		1
spw	5	100	100	100	100	100	100	100	100	0	100	100	100	100	100	0	100	0		H_SP227	Dog 5 PO	1	2	1	1	1	1	1	1		1	1	1	1	1		1
blaZ	62	45.1613	46.7742	46.7742	8.06452	100	100	100	64.5161	12.9032	64.5161	8.06452	8.06452	46.7742	35.4839	25.8065	46.7742	3.22581		H_SP228	Dog 5 PO	1	2	1	1	1	1	1	1		1	1	1	1	1		1
blaI	62	45.1613	46.7742	46.7742	8.06452	100	100	100	64.5161	12.9032	64.5161	8.06452	8.06452	46.7742	35.4839	25.8065	46.7742	3.22581		H_SP232	Dog 5 PA					1	1	1							1
blaR1	62	45.1613	46.7742	46.7742	8.06452	100	100	100	64.5161	12.9032	64.5161	8.06452	8.06452	46.7742	35.4839	25.8065	46.7742	3.22581		H_SP235	Dog 6 NA	1	1	1		1	1	1	1	1	1			1	1		1
mecA	40	70	72.5	72.5	12.5	100	100	100	100	20	97.5	12.5	12.5	72.5	32.5	40	72.5	0		H_SP236	Dog 6 NA	1	1	1		1	1	1	1	1	1			1	1		1
tetK	8	100	100	100	0	100	100	100	100	100	100	0	0	100	100	0	100	0		H_SP237	Dog 6 NA	1	1	1		1	1	1	1	1	1			1	1		1
tetM	47	59.5745	59.5745	59.5745	10.6383	85.1064	85.1064	85.1064	82.9787	17.0213	100	10.6383	10.6383	59.5745	27.6596	31.9149	59.5745	4.25532		H_SP238	Dog 6 NA	1	1	1		1	1	1	1		1			1		1	1
lsaE	5	100	100	100	100	100	100	100	100	0	100	100	100	100	100	0	100	0		H_SP239	Dog 6 NA	1	1	1		1	1	1	1		1			1		1	1
lnuB	5	100	100	100	100	100	100	100	100	0	100	100	100	100	100	0	100	0		H_SP240	Dog 6 PO	1	1	1		1	1	1	1	1	1			1	1		1
ermB	29	96.5517	100	100	17.2414	100	100	100	100	27.5862	96.5517	17.2414	17.2414	100	44.8276	55.1724	100	0		H_SP241	Dog 6 PO	1	1	1		1	1	1	1	1	1			1	1		1
dfrG	22	59.0909	59.0909	59.0909	22.7273	100	100	100	59.0909	36.3636	59.0909	22.7273	22.7273	59.0909	100	0	59.0909	0		H_SP242	Dog 6 PO	1	1	1		1	1	1	1	1	1			1	1		1
cat	16	93.75	100	100	0	100	100	100	100	0	93.75	0	0	100	0	100	100	0		H_SP243	Dog 6 PO	1	1	1		1	1	1	1	1	1			1	1		1
sat-4	29	96.5517	100	100	17.2414	100	100	100	100	27.5862	96.5517	17.2414	17.2414	100	44.8276	55.1724	100	0		H_SP244	Dog 6 PO	1	1	1		1	1	1	1	1	1			1	1		1
str	2	0	0	0	0	100	100	100	0	0	100	0	0	0	0	0	0	100		H_SP245	Dog 6 PA					1	1	1							1
																				H_SP246	Dog 6 PA					1	1	1							1
																				H_SP249	Dog 6 PA					1	1	1							1
																				H_SP250	Dog 6 IN					1	1	1							1
																				H_SP251	Dog 6 IN					1	1	1							1
																				H_SP252	Dog 6 IN					1	1	1							1
																				H_SP253	Dog 6 IN					1	1	1							1
																				H_SP255	Dog 7 NA					1	1	1	1		1
																				H_SP258	Dog 7 PO					1	1	1	1		1
																				H_SP259	Dog 7 PO					1	1	1	1		1
																				H_SP260	Dog 7 PO					1	1	1	1		1
																				H_SP261	Dog 7 PO					1	1	1	1		1
																				H_SP262	Dog 7 PO					1	1	1	1		1
																				H_SP263	Dog 7 IN					1	1	1	1		1
																				H_SP264	Dog 7 IN					1	1	1	1		1
																				H_SP265	Dog 7 IN					1	1	1	1		1
																				H_SP266	Dog 7 IN					1	1	1	1		1
																				H_SP267	Dog 7 IN					1	1	1	1		1
																				H_SP274	Dog 8 PO					1	1	1
																				H_SP276	Dog 8 PO					1	1	1
																				H_SP277	Dog 8 PO					1	1	1
																				H_SP278	Dog 8 PA					1	1	1
																				H_SP279	Dog 8 PA										1
																				H_SP280	Dog 8 PA										1
																				H_SP281	Dog 8 PA										1
																				H_SP282	Dog 8 PA										1
																				H_SP283	Dog 8 IN		1	1		1	1	1	1					1		1	1
																				H_SP284	Dog 8 IN					1	1	1							1
																				H_SP285	Dog 9 NA					1	1	1			1							1
																				H_SP286	Dog 9 NA					1	1	1			1							1
																				% presence		41.791	43.2836	43.2836	7.46269	92.5373	92.5373	92.5373	59.7015	11.9403	70.1493	7.46269	7.46269	43.2836	32.8358	23.8806	43.2836	2.98507

## Sheet: Suppl_3
Supplementary table S3. Congruences and discrepancies between the genotype and the phenotype. In the las row are calculated the concordances in %. *C251T and G2611A described in gyrA gene, and G239T in parC gene **from all the antibiotic resistance genes for aminoglycosides described, only aac(6)-aph(2) confers resistance to gentamicin.
		BETA-LACTAMICS							TETRACYCLINES				MACROLIDES					LINCOSAMIDES					FLUOROQUINOLONES					AMINOGLYCOSIDS							TRIMETHROPRIM-SULF.
		GENOTYPE	PHENOTYPE	GENOTYPE	PHENOTYPE				GENOTYPE		PHENOTYPE		GENOTYPE			PHENOTYPE		GENOTYPE			PHENOTYPE		GENOTYPE*			PHENOTYPE		GENOTYPE					PHENOTYPE		GENOTYPE	PHENOTYPE		LEGENDS
		blaZ	PEN	mecA	AMP	AXO	OXA		tetK	tetM	TET		lsaE	lnuB	ermB	ERY		lsaE	lnuB	ermB	CLI		C251T	G2611A	G239T	CIP		aac(6)-aph(2)	ant(6)	spw	str	aph(3)	GEN		dfrG	SXT
Concordance (%)			88.71		100	62.5	85				97.92					100					93.33					100							25**			95.65
H_SP147	Dog 1 IN B	R	R	R	R	R	R		S	R	R		S	S	R	R		S	S	R	R		R	R	R	R		R	R	S	S	R	S		S	S		BETA LACTAMICS
H_SP149	Dog 1 IN D	R	R	R	R	R	R		S	R	R		S	S	R	R		S	S	R	R		R	R	R	R		R	R	S	S	R	S		S	S		OXA+: Oxacilin+2%NaCl
H_SP151	Dog 1 PA A	R	R	R	R	R	R		S	R	R		S	S	R	R		S	S	R	R		R	R	R	R		R	R	S	S	R	S		S	S		PEN: Penicilin
H_SP152	Dog 1 PA B	R	R	R	R	R	R		S	R	R		S	S	R	R		S	S	R	R		R	R	R	R		R	R	S	S	R	S		S	S		AMP: Ampicilin
H_SP153	Dog 1 PA C	R	R	R	R	R	R		S	R	R		S	S	R	R		S	S	R	R		R	R	R	R		R	R	S	S	R	S		S	S		AXO: Ceftriaxon
H_SP154	Dog 1 PA D	R	R	R	R	R	R		S	R	R		S	S	R	R		S	S	R	R		R	R	R	R		R	R	S	S	R	S		S	S
H_SP155	Dog 1 PA E	R	R	R	R	R	R		S	R	R		S	S	R	R		S	S	R	R		R	R	R	R		R	R	S	S	R	R		S	S		TETRACYCLINES
H_SP156	Dog 1 PO A	R	R	R	R	R	R		S	R	R		S	S	R	R		S	S	R	R		R	R	R	R		R	R	S	S	R	S		S	S		TET: Tetracycline
H_SP157	Dog 1 PO B	R	R	R	R	R	R		S	R	R		S	S	R	R		S	S	R	R		R	R	R	R		R	R	S	S	R	S		S	S
H_SP158	Dog 1 PO C	R	R	R	R	R	R		S	R	R		S	S	R	R		S	S	R	R		R	R	R	R		R	R	S	S	R	S		S	S		MACROLIDES
H_SP159	Dog 1 PO D	R	R	R	R	R	R		S	R	R		S	S	R	R		S	S	R	R		R	R	R	R		R	R	S	S	R	S		S	S		ERY : Erytromycin
H_SP160	Dog 1 PO E	R	R	R	R	R	R		S	R	R		S	S	R	R		S	S	R	R		R	R	R	R		R	R	S	S	R	S		S	S
H_SP166	Dog 1 NA A	R	R	R	R	R	R		S	R	R		S	S	R	R		S	S	R	R		R	R	R	R		R	R	S	S	R	S		S	S		FLUOROQUINOLONES
H_SP199	Dog 2 PA B	R	S	S	S	S	S		S	S	S		S	S	S	S		S	S	S	S		S	S	S	S		S	S	S	S	S	S		S	S		CIP: Ciprofloxacin
H_SP204	Dog 3 PA D	R	R	S	S	S	S		S	S	S		S	S	S	S		S	S	S	R		S	S	S	S		S	S	S	S	S	S		S	S
H_SP210	Dog 3 PO B	R	R	S	S	S	S		S	S	S		S	S	S	S		S	S	S	S		S	S	S	S		S	S	S	S	S	S		S	S		AMINOGLYCOSIDS
H_SP211	Dog 3 PO C	R	R	S	S	S	S		S	S	S		S	S	S	S		S	S	S	S		S	S	S	S		S	S	S	S	S	S		S	S		GEN: Gentamicin
H_SP212	Dog 3 PO D	R	R	S	S	S	S		S	S	S		S	S	S	S		S	S	S	S		S	S	S	S		S	S	S	S	S	S		S	S
H_SP213	Dog 3 PO E	R	R	S	S	S	S		S	S	S		S	S	S	S		S	S	S	S		S	S	S	S		S	S	S	S	S	S		S	S		TRIMETHROPRIM-SULF.
H_SP214	Dog 4 NA A	S	S	S	S	S	S		S	R	R		S	S	S	S		S	S	S	S		S	S	S	S		S	S	S	S	S	S		S	S		SXT: Trimethroprim/sulfamethoxazole
H_SP216	Dog 4 NA C	R	S	S	S	S	S		S	R	R		S	S	S	S		S	S	S	S		S	S	S	S		S	S	S	S	S	S		S	S
H_SP224	Dog 5 PO A	R	R	R	R	R	R		S	R	R		R	R	R	R		R	R	R	R		S	S	S	S		R	R (x2)	R	S	R	R		R	R		LINCOSAMIDES
H_SP225	Dog 5 PO B	R	R	R	R	R	R		S	R	R		R	R	R	R		R	R	R	R		S	S	S	S		R	R (x2)	R	S	R	S		R	R		CLI: Clidamycin
H_SP226	Dog 5 PO C	R	R	R	R	S	R		S	R	R		R	R	R	R		R	R	R	R		S	S	S	R (I)		R	R (x2)	R	S	R	S		R	R
H_SP227	Dog 5 PO D	R	R	R	R	S	R		S	R	R		R	R	R	R		R	R	R	R		S	S	S	R (I)		R	R (x2)	R	S	R	S		R	R
H_SP228	Dog 5 PO E	R	R	R	R	S	R		S	R	R		R	R	R	R		R	R	R	R		S	S	S	S		R	R (x2)	R	S	R	S		R	R		R INDICATES PRESENCE OF ANTIOBIOTIC RESISTANCE GENE (SEQUENCE BASED) IN GENOTYPE
H_SP232	Dog 5 PA D	R	S	S	S	S	S		S	S	S		S	S	S	S			S		S		S	S	S	S		S	S	S	S	S	S		R	R		S INDICATES ABSENCE OF ANTIOBIOTIC RESISTANCE GENE (SEQUENCE BASED) IN GENOTYPE
H_SP235	Dog 6 NA A	R	R	R	R	R	R		R	R	R		S	S	R	R		S	S	R	R		R	R	R	R		R	R	S	S	R	S		R	R
H_SP236	Dog 6 NA B	R	R	R	R	R	R		R	R	R		S	S	R	R		S	S	R	R		R	R	R	R		R	R	S	S	R	R		R	R		R INDICATES RESISTANCE TO ANTIBIOTIC (EXPERIMENTALLY TESTED) IN PHENOTYPE
H_SP237	Dog 6 NA C	R	R	R	R	R	R		R	R	R		S	S	R	R		S	S	R	R		R	R	R	R		R	R	S	S	R	R		R	R		S INDICATES SENSITIVITY TO ANTIBIOTIC (EXPERIMENTALLY TESTED) IN PHENOTYPE
H_SP238	Dog 6 NA D	R	R	R	R	R	R		S	R	R		S	S	R	R		S	S	R	R		R	R	R	R		R	R	S	S	R	S		S	R
H_SP239	Dog 6 NA E	R	R	R	R	R	R		S	R	R		S	S	R	R		S	S	R	R		R	R	R	R		R	R	S	S	R	R		S	S		YELLOW DEPICT INCONSISTENT PHENOTYPIC RESULTS COMPARED TO GENOTYPIC RESULTS
H_SP240	Dog 6 PO A	R	R	R	R	R	R		R	R	R		S	S	R	R		S	S	R	R		R	R	R	R		R	R	S	S	R	R		R	R
H_SP241	Dog 6 PO B	R	R	R	R	R	R		R	R	R		S	S	R	R		S	S	R	R		R	R	R	R		R	R	S	S	R	S		R	R
H_SP242	Dog 6 PO C	R	R	R	R	R	R		R	R	R		S	S	R	R		S	S	R	R		R	R	R	R		R	R	S	S	R	R		R	R
H_SP243	Dog 6 PO D	R	R	R	R	R	R		R	R	R		S	S	R	R		S	S	R	R		R	R	R	R		R	R	S	S	R	S		R	R
H_SP244	Dog 6 PO E	R	R	R	R	R	R		R	R	R		S	S	R	R		S	S	R	R		R	R	R	R		R	R	S	S	R	S		R	R
H_SP245	Dog 6 PA A	R	R	S	S	S	S		S	S	S		S	S	S	S		S	S	S	S		S	S	S	S		S	S	S	S	S	S		R	R
H_SP246	Dog 6 PA B	R	R	S	S	S	S		S	S	S		S	S	S	S		S	S	S	S		S	S	S	S		S	S	S	S	S	S		R	R
H_SP249	Dog 6 PA E	R	R	S	S	S	S		S	S	R		S	S	S	S		S	S	S	S		S	S	S	S		S	S	S	S	S	S		R	R
H_SP250	Dog 6 IN A	R	R	S	S	S	S		S	S	S		S	S	S	S		S	S	S	S		S	S	S	S		S	S	S	S	S	S		R	R
H_SP251	Dog 6 IN B	R	R	S	S	S	S		S	S	S		S	S	S	S		S	S	S	S		S	S	S	S		S	S	S	S	S	S		R	R
H_SP252	Dog 6 IN C	R	R	S	S	S	S		S	S	S		S	S	S	S		S	S	S	S		S	S	S	S		S	S	S	S	S	S		R	R
H_SP253	Dog 6 IN D	R	R	S	S	S	S		S	S	S		S	S	S	S		S	S	S	S		S	S	S	S		S	S	S	S	S	S		R	R
H_SP254	Dog 6 IN E	R	R	R	S	S	S		S	R			S	S	S	R		S	S	S	R		S	S	S	R (I)		S	S	S	S	S	S		S	S
H_SP255	Dog 7 NA A	R	R	R	R	S	S		S	R	R		S	S	S	S		S	S	S	S		S	S	S	S		S	S	S	S	S	S		S	S
H_SP258	Dog 7 PO A	R	R	R	R	S	S		S	R	R		S	S	S	S		S	S	S	S		S	S	S	S		S	S	S	S	S	S		S	S
H_SP259	Dog 7 PO B	R	R	R	R	S	R		S	R	R		S	S	S	S		S	S	S	S		S	S	S	S		S	S	S	S	S	S		S	S
H_SP260	Dog 7 PO C	R	R	R	R	S	S		S	R	R		S	S	S	S		S	S	S	S		S	S	S	S		S	S	S	S	S	S		S	S
H_SP261	Dog 7 PO D	R	R	R	R	S	S		S	R	R		S	S	S	S		S	S	S	S		S	S	S	S		S	S	S	S	S	S		S	S
H_SP262	Dog 7 PO E	R	R	R	R	S	S		S	R	R		S	S	S	S		S	S	S	S		S	S	S	S		S	S	S	S	S	S		S	S
H_SP263	Dog 7 IN A	R	R	R	R	S	R		S	R	R		S	S	S	S		S	S	S	S		S	S	S	S		S	S	S	S	S	S		S	S
H_SP264	Dog 7 IN B	R	R	R	R	S	R		S	R	R		S	S	S	S		S	S	S	S		S	S	S	S		S	S	S	S	S	S		S	S
H_SP265	Dog 7 IN C	R	R	R	R	S	R		S	R	R		S	S	S	S		S	S	S	S		S	S	S	S		S	S	S	S	S	S		S	S
H_SP266	Dog 7 IN D	R	R	R	R	S	R		S	R	R		S	S	S	S		S	S	S	S		S	S	S	S		S	S	S	S	S	S		S	S
H_SP267	Dog 7 IN E	R	R	R	R	S	S		S	R	R		S	S	S	S		S	S	S	S		S	S	S	S		S	S	S	S	S	S		S	S
H_SP274	Dog 8 PO B	R	S	S	S	S	S		S	S	S		S	S	S	S		S	S	S	S		S	S	S	S		S	S	S	S	S	S		S	S
H_SP276	Dog 8 PO D	R	S	S	S	S	S		S	S	S		S	S	S	S		S	S	S	S		S	S	S	S		S	S	S	S	S	S		S	S
H_SP277	Dog 8 PO E	R	R	S	S	S	S		S	S	S		S	S	S	S		S	S	S	S		S	S	S	S		S	S	S	S	S	S		S	S
H_SP278	Dog 8 PA A	R	S	S	S	S	S		S	S	S		S	S	S	S		S	S	S	S		S	S	S	S		S	S	S	S	S	S		S	S
H_SP279	Dog 8 PA B	S	S	S	S	S	S		S	R	R		S	S	S	S		S	S	S	S		S	S	S	S		S	S	S	S	S	S		S	S
H_SP280	Dog 8 PA C	S	S	S	S	S	S		S	R	R		S	S	S	S		S	S	S	S		S	S	S	S		S	S	S	S	S	S		S	S
H_SP281	Dog 8 PA D	S	S	S	S	S	S		S	R	R		S	S	S	S		S	S	S	S		S	S	S	S		S	S	S	S	S	S		S	S
H_SP282	Dog 8 PA E	S	S	S	S	S	S		S	R	R		S	S	S	S		S	S	S	S		S	S	S	S		S	S	S	S	S	S		S	S
H_SP283	Dog 8 IN A	R	R	R	R	S	R		S	S	S		S	S	R	R		S	S	R	S		S	S	S	S		S	R	S	S	R	S		S	S
H_SP284	Dog 8 IN B	R	R	S	S	S	S		S	S	S		S	S	S	S		S	S	S	S		S	S	S	S		S	S	S	S	S	S		R	R
H_SP285	Dog 9 NA A	R	S	S	S	S	S		S	R	R		S	S	S	S		S	S	S	S		S	S	S	S		S	S	S	R	S	S			S
H_SP286	Dog 9 NA B	R	R	S	S	S	S		S	R	R		S	S	S	S		S	S	S	S		S	S	S	S		S	S	S	R	S	S			S

## Sheet: Suppl_4
Supplementary table S4. All the strains that presented de mecA gene. Here we describe which SCCmec presented and their MICs for oxacillin (OXA) and ceftriaxone (AXO). The SCCmec % is given by the tool we used to determine the presence of SCCmec, the SCCmecFinder.
Sample	Identification	OXA MIC		AXO MIC		SCCmec type	SCCmec %
H_SP147	Dog 1 IN B	>8	R	64	R	No SCCmec element was detected	-
H_SP149	Dog 1 IN D	>8	R	>64	R	No SCCmec element was detected	-
H_SP151	Dog 1 PA A	>8	R	>64	R	No SCCmec element was detected	-
H_SP152	Dog 1 PA B	>8	R	>64	R	No SCCmec element was detected	-
H_SP153	Dog 1 PA C	>8	R	>64	R	No SCCmec element was detected	-
H_SP154	Dog 1 PA D	>8	R	>64	R	No SCCmec element was detected	-
H_SP155	Dog 1 PA E	>8	R	>64	R	No SCCmec element was detected	-
H_SP156	Dog 1 PO A	>8	R	>64	R	No SCCmec element was detected	-
H_SP157	Dog 1 PO B	>8	R	>64	R	No SCCmec element was detected	-
H_SP158	Dog 1 PO C	>8	R	>64	R	No SCCmec element was detected	-
H_SP159	Dog 1 PO D	>8	R	>64	R	No SCCmec element was detected	-
H_SP160	Dog 1 PO E	>8	R	>64	R	No SCCmec element was detected	-
H_SP166	Dog 1 NA A	>8	R	>64	R	No SCCmec element was detected	-
H_SP224	Dog 5 PO A	1	R	16	R	SCCmec_type_IVg(2B)	0.9706
H_SP225	Dog 5 PO B	1	R	16	R	SCCmec_type_IVg(2B)	0.9707
H_SP226	Dog 5 PO C	1	R	≤8	S	SCCmec_type_IVg(2B)	0.9703
H_SP227	Dog 5 PO D	1	R	≤8	S	SCCmec_type_IVg(2B)	0.9714
H_SP228	Dog 5 PO E	1	R	≤8	S	SCCmec_type_IVg(2B)	0.9706
H_SP235	Dog 6 NA A	>8	R	>64	R	SCCmec_subtype-Vc(5C2&5)	0.7155
H_SP236	Dog 6 NA B	>8	R	>64	R	SCCmec_subtype-Vc(5C2&5)	0.7152
H_SP237	Dog 6 NA C	>8	R	>64	R	SCCmec_subtype-Vc(5C2&5)	0.7149
H_SP238	Dog 6 NA D	>8	R	>64	R	No SCCmec element was detected	-
H_SP239	Dog 6 NA E	>8	R	>64	R	No SCCmec element was detected	-
H_SP240	Dog 6 PO A	>8	R	>64	R	SCCmec_subtype-Vc(5C2&5)	0.7155
H_SP241	Dog 6 PO B	>8	R	>64	R	SCCmec_subtype-Vc(5C2&5)	0.7149
H_SP242	Dog 6 PO C	>8	R	>64	R	SCCmec_subtype-Vc(5C2&5)	0.7153
H_SP243	Dog 6 PO D	>8	R	>64	R	SCCmec_subtype-Vc(5C2&5)	0.7154
H_SP244	Dog 6 PO E	>8	R	>64	R	SCCmec_subtype-Vc(5C2&5)	0.7153
H_SP255	Dog 7 NA A	≤0,25	S	≤8	S	SCCmec_type_IVg(2B)	0.9702
H_SP258	Dog 7 PO A	≤0,25	S	≤8	S	SCCmec_type_IVg(2B)	0.9706
H_SP259	Dog 7 PO B	0.5	R	≤8	S	SCCmec_type_IVg(2B)	0.9702
H_SP260	Dog 7 PO C	≤0,25	S	≤8	S	SCCmec_type_IVg(2B)	0.9696
H_SP261	Dog 7 PO D	≤0,25	S	≤8	S	SCCmec_type_IVg(2B)	0.969
H_SP262	Dog 7 PO E	≤0,25	S	≤8	S	SCCmec_type_IVg(2B)	0.9699
H_SP263	Dog 7 IN A	0.5	R	≤8	S	SCCmec_type_IVg(2B)	0.97
H_SP264	Dog 7 IN B	0.5	R	≤8	S	SCCmec_type_IVg(2B)	0.9709
H_SP265	Dog 7 IN C	0.5	R	≤8	S	SCCmec_type_IVg(2B)	0.9703
H_SP266	Dog 7 IN D	0.5	R	≤8	S	SCCmec_type_IVg(2B)	0.9713
H_SP267	Dog 7 IN E	≤0,25	S	≤8	S	SCCmec_type_IVg(2B)	0.9705
H_SP283	Dog 8 IN A	0.5	R	≤8	S	SCCmec_type_IVg(2B)	0.9697

## Sheet: Suppl_5
Supplementary table S5. Mutations found in gyrA gene. Mutations in this gene are related to fluoroquinolone resistance. The sequences were aligned with BioEdit. R/S, resistant/susceptible. The numbers in bold correspond to the nucleotide position.
Identifier	Dog		R/S		13	251	354	459	516	636	714	843	1042	1131	1134	1149	1161	1248	1251	1287	1341	1671	1809	1893	1959	2004	2064	2065	2189	2208	2214	2278	2291	2325	2355	2358	2412	2430	2540	2566	2583	2611
H_SP147	Dog 1		R		T	T	C	T	C	C	C	T	T	T	C	T	C	T	G	T	T	T	T	C	C	C	G	A	A	C	C	G	A	C	C	T	G	G	C	C	G	A
H_SP149	Dog 1		R		T	T	C	T	C	C	C	T	T	T	C	T	C	T	G	T	T	T	T	C	C	C	G	A	A	C	C	G	A	C	C	T	G	G	C	C	G	A
H_SP151	Dog 1		R		T	T	C	T	C	C	C	T	T	T	C	T	C	T	G	T	T	T	T	C	C	C	G	A	A	C	C	G	A	C	C	T	G	G	C	C	G	A
H_SP152	Dog 1		R		T	T	C	T	C	C	C	T	T	T	C	T	C	T	G	T	T	T	T	C	C	C	G	A	A	C	C	G	A	C	C	T	G	G	C	C	G	A
H_SP153	Dog 1		R		T	T	C	T	C	C	C	T	T	T	C	T	C	T	G	T	T	T	T	C	C	C	G	G	A	C	C	G	A	C	C	T	G	G	C	C	G	A
H_SP154	Dog 1		R		T	T	C	T	C	C	C	T	T	T	C	T	C	T	G	T	T	T	T	C	C	C	G	A	A	C	C	G	A	C	C	T	G	G	C	C	G	A
H_SP155	Dog 1		R		T	T	C	T	C	C	C	T	T	T	C	T	C	T	G	T	T	T	T	C	C	C	G	G	A	C	C	G	A	C	C	T	G	G	C	C	G	A
H_SP156	Dog 1		R		T	T	C	T	C	C	C	T	T	T	C	T	C	T	G	T	T	T	T	C	C	C	A	G	A	C	C	G	A	C	C	T	G	G	C	C	G	A
H_SP157	Dog 1		R		T	T	C	T	C	C	C	T	T	T	C	T	C	T	G	T	T	T	T	C	C	C	G	A	A	C	C	G	A	C	C	T	G	G	C	C	G	A
H_SP158	Dog 1		R		T	T	C	T	C	C	C	T	T	T	C	T	C	T	G	T	T	T	T	C	C	C	G	G	A	C	C	G	A	C	C	T	G	G	C	C	G	A
H_SP159	Dog 1		R		T	T	C	T	C	C	C	T	T	T	C	T	C	T	G	T	T	T	T	C	C	C	G	G	A	C	C	G	A	C	C	T	G	G	C	C	G	A
H_SP160	Dog 1		R		T	T	C	T	C	C	C	T	T	T	C	T	C	T	G	T	T	T	T	C	C	C	A	G	A	C	C	G	A	C	C	T	G	G	C	C	G	A
H_SP166	Dog 1		R		T	T	C	T	C	C	C	T	T	T	C	T	C	T	G	T	T	T	T	C	C	C	G	A	A	C	C	G	A	C	C	T	G	G	C	C	G	A
H_SP235	Dog 6		R		T	T	C	T	C	C	C	T	T	T	C	T	C	T	G	T	T	T	T	C	C	C	A	G	A	C	C	G	A	C	C	T	G	G	C	C	G	A
H_SP236	Dog 6		R		T	T	C	T	C	C	C	T	T	T	C	T	C	T	G	T	T	T	T	C	C	C	A	G	A	C	C	G	A	C	C	T	G	G	C	C	G	A
H_SP237	Dog 6		R		T	T	C	T	C	C	C	T	T	T	C	T	C	T	G	T	T	T	T	C	C	C	A	G	A	C	C	G	A	C	C	T	G	G	C	C	G	A
H_SP238	Dog 6		R		T	T	C	T	C	C	C	T	T	T	C	T	C	T	G	T	T	T	T	C	C	C	A	G	A	C	C	G	A	C	C	T	G	G	C	C	G	A
H_SP239	Dog 6		R		T	T	C	T	C	C	C	T	T	T	C	T	C	T	G	T	T	T	T	C	C	C	G	G	A	C	C	G	A	C	C	T	G	G	C	C	G	A
H_SP240	Dog 6		R		T	T	C	T	C	C	C	T	T	T	C	T	C	T	G	T	T	T	T	C	C	C	A	G	A	C	C	G	A	C	C	T	G	G	C	C	G	A
H_SP241	Dog 6		R		T	T	C	T	C	C	C	T	T	T	C	T	C	T	G	T	T	T	T	C	C	C	A	G	A	C	C	G	A	C	C	T	G	G	C	C	G	A
H_SP242	Dog 6		R		T	T	C	T	C	C	C	T	T	T	C	T	C	T	G	T	T	T	T	C	C	C	A	G	A	C	C	G	A	C	C	T	G	G	C	C	G	A
H_SP243	Dog 6		R		T	T	C	T	C	C	C	T	T	T	C	T	C	T	G	T	T	T	T	C	C	C	A	G	A	C	C	G	A	C	C	T	G	G	C	C	G	A
H_SP244	Dog 6		R		T	T	C	T	C	C	C	T	T	T	C	T	C	T	G	T	T	T	T	C	C	C	A	G	A	C	C	G	A	C	C	T	G	G	C	C	G	A
H_SP226	Dog 5		I		T	C	C	T	C	C	C	C	T	C	A	C	A	T	G	T	T	T	C	C	C	C	A	G	A	C	C	G	A	C	C	T	G	G	C	C	G	G
H_SP227	Dog 5		I		T	C	C	T	C	C	C	C	T	C	A	C	A	T	G	T	T	T	C	C	C	C	A	G	A	C	C	G	A	C	C	T	G	G	C	C	G	G
H_SP199	Dog 2		S		C	C	C	T	C	C	T	T	T	C	A	C	C	T	G	T	T	T	T	C	C	C	A	G	A	C	C	G	A	C	C	T	G	G	C	C	G	G
H_SP204	Dog 3		S		C	C	C	T	C	C	C	T	T	C	A	C	A	C	T	T	T	A	T	C	C	C	A	G	A	A	C	G	G	C	C	T	G	G	C	C	G	G
H_SP210	Dog 3		S		C	C	C	T	C	C	C	T	T	C	A	C	A	C	T	T	T	A	T	C	C	C	A	G	A	A	C	G	G	C	C	T	G	G	C	C	G	G
H_SP211	Dog 3		S		C	C	C	T	C	C	C	T	T	C	A	C	A	C	T	T	T	A	T	C	C	C	A	G	A	A	C	G	G	C	C	T	G	G	C	C	G	G
H_SP212	Dog 3		S		C	C	C	T	C	C	C	T	T	C	A	C	A	C	T	T	T	A	T	C	C	C	A	G	A	A	C	G	G	C	C	T	G	G	C	C	G	G
H_SP213	Dog 3		S		C	C	C	T	C	C	C	T	T	C	A	C	A	C	T	T	T	A	T	C	C	C	A	G	A	A	C	A	G	C	C	T	G	G	C	C	G	G
H_SP214	Dog 4		S		C	C	C	T	C	C	C	T	T	C	A	C	A	C	T	T	T	A	T	C	T	C	A	G	A	A	C	G	G	C	C	T	G	G	C	C	G	G
H_SP216	Dog 4		S		C	C	C	T	C	T	C	T	C	C	A	T	C	T	G	T	T	A	T	C	C	A	A	G	A	A	C	G	G	C	C	T	G	G	C	T	G	G
H_SP224	Dog 5		S		T	C	C	T	C	C	C	C	T	C	A	C	A	T	G	T	T	T	C	C	C	C	A	G	A	C	C	G	A	C	C	T	G	G	C	C	G	G
H_SP225	Dog 5		S		T	C	C	T	C	C	C	C	T	C	A	C	A	T	G	T	T	T	C	C	C	C	A	G	A	C	C	G	A	C	C	T	G	G	C	C	G	G
H_SP228	Dog 5		S		T	C	C	T	C	C	C	C	T	C	A	C	A	T	G	T	T	T	C	C	C	C	A	G	A	C	C	G	A	C	C	T	G	G	C	C	G	G
H_SP232	Dog 5		S		C	C	T	C	A	C	C	T	C	T	C	T	C	T	G	T	T	T	T	C	T	C	A	G	A	C	C	G	A	C	C	T	G	G	C	C	A	G
H_SP245	Dog 6		S		C	C	T	C	A	C	C	T	C	T	C	T	C	T	G	T	T	T	T	C	T	C	A	G	A	C	C	G	A	C	C	T	G	G	C	C	A	G
H_SP246	Dog 6		S		C	C	T	C	A	C	C	T	C	T	C	T	C	T	G	T	T	T	T	C	T	C	A	G	A	C	C	G	A	C	C	T	G	G	C	C	A	G
H_SP249	Dog 6		S		C	C	T	C	A	C	C	T	C	T	C	T	C	T	G	T	T	T	T	C	T	C	A	G	A	C	C	G	A	C	C	T	G	G	C	C	A	G
H_SP250	Dog 6		S		C	C	T	C	A	C	C	T	C	T	C	T	C	T	G	T	T	T	T	C	T	C	A	G	A	C	C	G	A	C	C	T	G	G	C	C	A	G
H_SP251	Dog 6		S		C	C	T	C	A	C	C	T	C	T	C	T	C	T	G	T	T	T	T	C	T	C	A	G	A	C	C	G	A	C	C	T	G	G	C	C	A	G
H_SP252	Dog 6		S		C	C	T	C	A	C	C	T	C	T	C	T	C	T	G	T	T	T	T	C	T	C	A	G	A	C	C	G	A	C	C	T	G	G	C	C	A	G
H_SP253	Dog 6		S		C	C	T	C	A	C	C	T	C	T	C	T	C	T	G	T	T	T	T	C	T	C	A	G	A	C	C	G	A	C	C	T	G	G	C	C	A	G
H_SP255	Dog 7		S		T	C	C	T	C	C	C	T	T	C	A	C	A	T	G	T	T	A	T	C	C	C	A	G	A	C	C	G	G	C	C	T	G	A	C	C	G	G
H_SP258	Dog 7		S		T	C	C	T	C	C	C	T	T	C	A	C	A	T	G	T	T	A	T	C	C	C	A	G	A	C	C	G	G	C	C	T	G	A	C	C	G	G
H_SP259	Dog 7		S		T	C	C	T	C	C	C	T	T	C	A	C	A	T	G	T	T	A	T	C	C	C	A	G	A	C	C	G	G	C	C	T	G	A	C	C	G	G
H_SP260	Dog 7		S		T	C	C	T	C	C	C	T	T	C	A	C	A	T	G	T	T	A	T	C	C	C	A	G	A	C	C	G	G	C	C	T	G	A	C	C	G	G
H_SP261	Dog 7		S		T	C	C	T	C	C	C	T	T	C	A	C	A	T	G	T	T	A	T	C	C	C	A	G	A	C	C	G	G	C	C	T	G	A	C	C	G	G
H_SP262	Dog 7		S		T	C	C	T	C	C	C	T	T	C	A	C	A	T	G	T	T	A	T	C	C	C	A	G	A	C	C	G	G	C	C	T	G	A	C	C	G	G
H_SP263	Dog 7		S		T	C	C	T	C	C	C	T	T	C	A	C	A	T	G	T	T	A	T	C	C	C	A	G	A	C	C	G	G	C	C	T	G	A	C	C	G	G
H_SP264	Dog 7		S		T	C	C	T	C	C	C	T	T	C	A	C	A	T	G	T	T	A	T	C	C	C	A	G	A	C	C	G	G	C	C	T	G	A	C	C	G	G
H_SP265	Dog 7		S		T	C	C	T	C	C	C	T	T	C	A	C	A	T	G	T	T	A	T	C	C	C	A	G	A	C	C	G	G	C	C	T	G	A	C	C	G	G
H_SP266	Dog 7		S		T	C	C	T	C	C	C	T	T	C	A	C	A	T	G	T	T	A	T	C	C	C	A	G	A	C	C	G	G	C	C	T	G	A	C	C	G	G
H_SP267	Dog 7		S		T	C	C	T	C	C	C	T	T	C	A	C	A	T	G	T	T	A	T	C	C	C	A	G	A	C	C	G	G	C	C	T	G	A	C	C	G	G
H_SP274	Dog 8		S		T	C	C	T	C	C	C	T	C	C	A	C	A	C	T	T	T	A	T	C	C	C	A	G	A	C	T	G	A	T	T	C	G	G	T	C	G	G
H_SP276	Dog 8		S		T	C	C	T	C	C	C	T	C	C	A	C	A	C	T	T	T	A	T	C	C	C	A	G	A	C	T	G	A	T	T	C	G	G	T	C	G	G
H_SP277	Dog 8		S		T	C	C	T	C	C	C	T	C	C	A	C	A	C	T	T	T	A	T	C	C	C	A	G	A	C	T	G	A	T	T	C	G	G	T	C	G	G
H_SP278	Dog 8		S		T	C	C	T	C	C	C	T	C	C	A	C	A	C	T	T	T	A	T	C	C	C	A	G	A	C	T	G	A	T	T	C	G	G	T	C	G	G
H_SP279	Dog 8		S		C	C	C	T	A	C	C	T	C	T	C	T	C	C	T	C	T	T	T	C	C	C	A	G	G	C	C	G	A	C	C	T	T	G	C	C	G	G
H_SP280	Dog 8		S		C	C	C	T	A	C	C	T	C	T	C	T	C	C	T	C	T	T	T	C	C	C	A	G	G	C	C	G	A	C	C	T	T	G	C	C	G	G
H_SP281	Dog 8		S		C	C	C	T	A	C	C	T	C	T	C	T	C	C	T	C	T	T	T	C	C	C	A	G	G	C	C	G	A	C	C	T	T	G	C	C	G	G
H_SP282	Dog 8		S		C	C	C	T	A	C	C	T	C	T	C	T	C	C	T	C	T	T	T	C	C	C	A	G	G	C	C	G	A	C	C	T	T	G	C	C	G	G
H_SP283	Dog 8		S		T	C	C	T	C	C	C	T	C	T	C	T	C	T	G	T	T	T	T	C	T	C	A	G	A	C	C	G	A	C	C	T	G	G	C	C	A	G
H_SP284	Dog 8		S		C	C	C	T	C	C	C	T	T	C	A	C	A	C	T	T	T	A	T	C	T	C	A	G	A	A	C	G	G	C	C	T	G	G	C	C	G	G
H_SP285	Dog 9		S		T	C	C	T	C	C	C	T	T	C	A	C	A	T	G	T	G	T	T	T	C	C	A	G	A	C	C	G	A	T	C	T	G	G	C	C	G	G
H_SP286	Dog 9		S		T	C	C	T	C	C	C	T	T	C	A	C	A	T	G	T	G	T	T	T	C	C	A	G	A	C	C	G	A	T	C	T	G	G	C	C	G	G

## Sheet: Suppl_6
Supplementary table S6. Mutations found in parC gene (also known as grlA). Mutations in this gene are related to fluoroquinolone resistance. The sequences were aligned with BioEdit. R/S, resistant/susceptible. The numbers in bold correspond to the nucleotide position.
Identifier	Dog		R/S		63	125	159	201	239	341	342	346	543	630	696	786	826	889	951	1146	1212	1306	1356	1432	1590	1749	1770	1830	1832	1861	1950	1962	2145	2158	2196	2235	2241	2247	2248	2253
H_SP147	Dog 1		R		C	A	C	C	T	C	T	G	G	G	T	C	C	T	C	G	A	T	T	C	C	A	G	C	A	G	A	A	C	A	A	T	T	A	G	C
H_SP149	Dog 1		R		C	A	C	C	T	C	T	G	G	G	T	C	C	T	C	G	A	T	T	C	C	A	G	C	A	G	A	A	C	A	A	T	T	A	G	C
H_SP151	Dog 1		R		C	A	C	C	T	T	C	G	G	G	T	C	C	T	C	G	A	T	T	C	C	A	G	C	A	G	A	A	C	A	A	T	T	A	G	C
H_SP152	Dog 1		R		C	A	C	C	T	C	T	G	G	G	T	C	C	T	C	G	A	T	T	C	C	A	G	C	A	G	A	A	C	A	A	T	T	A	G	C
H_SP153	Dog 1		R		C	A	C	C	T	C	T	G	G	G	T	C	C	T	C	G	A	T	T	C	C	A	G	C	A	G	A	A	C	A	A	T	T	A	G	C
H_SP154	Dog 1		R		C	A	C	C	T	C	T	G	G	G	T	C	C	T	C	G	A	T	T	C	C	A	G	C	A	G	A	A	C	A	A	T	T	A	G	C
H_SP155	Dog 1		R		C	A	C	C	T	C	T	G	G	G	T	C	C	T	C	G	A	T	T	C	C	A	G	C	A	G	A	A	C	A	A	T	T	A	G	C
H_SP156	Dog 1		R		C	A	C	C	T	C	T	G	G	G	T	C	C	T	C	G	A	T	T	C	C	A	G	C	A	G	A	A	C	A	A	T	T	A	G	C
H_SP157	Dog 1		R		C	A	C	C	T	C	T	G	G	G	T	C	C	T	C	G	A	T	T	C	C	A	G	C	A	G	A	A	C	A	A	T	T	A	G	C
H_SP158	Dog 1		R		C	A	C	C	T	C	T	G	G	G	T	C	C	T	C	G	A	T	T	C	C	A	G	C	A	G	A	A	C	A	A	T	T	A	G	C
H_SP159	Dog 1		R		C	A	C	C	T	C	T	G	G	G	T	C	C	T	C	G	A	T	T	C	C	A	G	C	A	G	A	A	C	A	A	T	T	A	G	C
H_SP160	Dog 1		R		C	A	C	C	T	C	T	A	G	G	T	C	C	T	C	G	A	T	T	C	C	A	G	C	A	G	A	A	C	A	A	T	T	A	G	C
H_SP166	Dog 1		R		C	A	C	C	T	C	T	G	G	G	T	C	C	T	C	G	A	T	T	C	C	A	G	C	A	G	A	A	C	A	A	T	T	A	G	C
H_SP235	Dog 6		R		C	A	T	T	T	C	T	G	G	A	A	C	T	C	C	T	G	C	T	C	C	C	G	T	A	G	A	G	A	G	T	C	C	A	G	T
H_SP236	Dog 6		R		C	A	T	T	T	C	T	G	G	A	A	C	T	C	C	T	G	C	T	C	C	C	G	T	A	G	A	G	A	G	T	C	C	A	G	T
H_SP237	Dog 6		R		C	A	T	T	T	C	T	G	G	A	A	C	T	C	C	T	G	C	T	C	C	C	G	T	A	G	A	G	A	G	T	C	C	A	G	T
H_SP238	Dog 6		R		C	A	C	C	T	C	T	G	G	G	T	C	C	T	C	G	A	T	T	T	C	A	G	C	A	G	A	A	C	A	A	T	T	A	G	C
H_SP239	Dog 6		R		C	A	C	C	T	C	T	G	G	G	T	C	C	T	C	G	A	T	T	T	C	A	G	C	A	G	A	A	C	A	A	T	T	A	G	C
H_SP240	Dog 6		R		C	A	T	T	T	C	T	G	G	A	A	C	T	C	C	T	G	C	T	C	C	C	G	T	A	G	A	G	A	G	T	C	C	A	G	T
H_SP241	Dog 6		R		C	A	T	T	T	C	T	G	G	A	A	C	T	C	C	T	G	C	T	C	C	C	G	T	A	G	A	G	A	G	T	C	C	A	G	T
H_SP242	Dog 6		R		C	A	T	T	T	C	T	G	G	A	A	C	T	C	C	T	G	C	T	C	C	C	G	T	A	G	A	G	A	G	T	C	C	A	G	T
H_SP243	Dog 6		R		C	A	T	T	T	C	T	G	G	A	A	C	T	C	C	T	G	C	T	C	C	C	G	T	A	G	A	G	A	G	T	C	C	A	G	T
H_SP244	Dog 6		R		C	A	T	T	T	C	T	G	G	A	A	C	T	C	C	T	G	C	T	C	C	C	G	T	A	G	A	G	A	G	T	C	C	A	G	T
H_SP226	Dog 5		I		C	A	C	T	G	C	T	G	G	G	A	C	T	C	C	T	G	C	C	C	C	C	G	T	A	A	C	G	A	G	T	T	T	A	G	C
H_SP227	Dog 5		I		C	A	C	T	G	C	T	G	G	G	A	C	T	C	C	T	G	C	C	C	C	C	G	T	A	A	C	G	A	G	T	T	T	A	G	C
H_SP199	Dog 2		S		C	A	C	C	G	C	T	G	G	A	A	C	T	C	T	T	G	T	T	C	C	C	G	T	A	G	A	G	A	G	T	C	C	A	G	A
H_SP204	Dog 3		S		T	A	C	C	G	C	T	G	A	G	A	C	T	C	C	T	G	T	T	C	T	A	G	C	A	G	A	G	A	G	T	C	C	A	G	T
H_SP210	Dog 3		S		T	A	C	C	G	C	T	G	A	G	A	C	T	C	C	T	G	T	T	C	T	A	G	C	A	G	A	G	A	G	T	C	C	A	G	T
H_SP211	Dog 3		S		C	A	C	C	G	C	T	G	A	G	A	C	T	C	C	T	G	T	T	C	T	A	G	C	A	G	A	G	A	G	T	C	C	A	G	T
H_SP212	Dog 3		S		C	A	C	C	G	C	T	G	A	G	A	C	T	C	C	T	G	T	T	C	T	A	G	C	A	G	A	G	A	G	T	C	C	A	G	T
H_SP213	Dog 3		S		C	A	C	C	G	C	T	G	A	G	A	C	T	C	C	T	G	T	T	C	T	A	G	C	A	G	A	G	A	G	T	C	C	A	G	T
H_SP214	Dog 4		S		C	A	T	T	G	C	T	G	G	A	A	C	T	C	C	T	G	C	T	C	C	C	G	T	A	G	A	G	A	G	T	T	T	A	G	C
H_SP216	Dog 4		S		C	A	C	C	G	C	T	G	G	A	A	C	T	C	C	T	G	C	T	C	C	C	T	C	A	G	A	A	A	A	T	T	T	A	G	C
H_SP224	Dog 5		S		C	A	C	T	G	C	T	G	G	G	A	C	T	C	C	T	G	C	C	C	C	C	G	T	A	A	C	G	A	G	T	T	T	A	G	C
H_SP225	Dog 5		S		C	A	C	T	G	C	T	G	G	G	A	C	T	C	C	T	G	C	C	C	C	C	G	T	A	A	C	G	A	G	T	T	T	A	G	C
H_SP228	Dog 5		S		C	A	C	T	G	C	T	G	G	G	A	C	T	C	C	T	G	C	C	C	C	C	G	T	A	A	C	G	A	G	T	T	T	A	G	C
H_SP232	Dog 5		S		C	A	C	C	G	C	T	G	G	G	A	C	T	T	C	T	G	C	T	C	C	C	G	T	A	G	A	G	A	G	T	C	C	A	G	A
H_SP245	Dog 6		S		C	A	C	C	G	C	T	G	G	G	A	C	T	T	C	T	G	C	T	C	C	C	G	T	A	G	A	G	A	G	T	C	C	A	G	A
H_SP246	Dog 6		S		C	A	C	C	G	C	T	G	G	G	A	C	T	T	C	T	G	C	T	C	C	C	G	T	A	G	A	G	A	G	T	C	C	A	G	A
H_SP249	Dog 6		S		C	A	C	C	G	C	T	G	G	G	A	C	T	T	C	T	G	C	T	C	C	C	G	T	A	G	A	G	A	G	T	C	C	A	G	A
H_SP250	Dog 6		S		C	A	C	C	G	C	T	G	G	G	A	C	T	T	C	T	G	C	T	C	C	C	G	T	A	G	A	G	A	G	T	C	C	A	G	A
H_SP251	Dog 6		S		C	A	C	C	G	C	T	G	G	G	A	C	T	T	C	T	G	C	T	C	C	C	G	T	A	G	A	G	A	G	T	C	C	A	G	A
H_SP252	Dog 6		S		C	A	C	C	G	C	T	G	G	G	A	C	T	T	C	T	G	C	T	C	C	C	G	T	A	G	A	G	A	G	T	C	C	A	G	A
H_SP253	Dog 6		S		C	A	C	C	G	C	T	G	G	G	A	C	T	T	C	T	G	C	T	C	C	C	G	T	A	G	A	G	A	G	T	C	C	A	G	A
H_SP255	Dog 7		S		C	A	T	T	G	C	T	G	G	A	A	C	T	C	C	T	G	C	T	C	C	C	G	T	A	G	A	G	A	G	T	T	T	A	G	C
H_SP258	Dog 7		S		C	A	T	T	G	C	T	G	G	A	A	C	T	C	C	T	G	C	T	C	C	C	G	T	A	G	A	G	A	G	T	T	T	A	G	C
H_SP259	Dog 7		S		C	A	T	T	G	C	T	G	G	A	A	C	T	C	C	T	G	C	T	C	C	C	G	T	A	G	A	G	A	G	T	T	T	A	G	C
H_SP260	Dog 7		S		C	A	T	T	G	C	T	G	G	A	A	T	T	C	C	T	G	C	T	C	C	C	G	T	A	G	A	G	A	G	T	T	T	A	G	C
H_SP261	Dog 7		S		C	A	T	T	G	C	T	G	G	A	A	C	T	C	C	T	G	C	T	C	C	C	G	T	A	G	A	G	A	G	T	T	T	A	G	C
H_SP262	Dog 7		S		C	A	T	T	G	C	T	G	G	A	A	C	T	C	C	T	G	C	T	C	C	C	G	T	A	G	A	G	A	G	T	T	T	A	G	C
H_SP263	Dog 7		S		C	A	T	T	G	C	T	G	G	A	A	C	T	C	C	T	G	C	T	C	C	C	G	T	A	G	A	G	A	G	T	T	T	A	G	C
H_SP264	Dog 7		S		C	A	T	T	G	C	T	G	G	A	A	C	T	C	C	T	G	C	T	C	C	C	G	T	A	G	A	G	A	G	T	T	T	A	G	C
H_SP265	Dog 7		S		C	A	T	T	G	C	T	G	G	A	A	C	T	C	C	T	G	C	T	C	C	C	G	T	A	G	A	G	A	G	T	T	T	A	G	C
H_SP266	Dog 7		S		C	A	T	T	G	C	T	G	G	A	A	C	T	C	C	T	G	C	T	C	C	C	G	T	A	G	A	G	A	G	T	T	T	A	G	C
H_SP267	Dog 7		S		C	A	T	T	G	C	T	G	G	A	A	T	T	C	C	T	G	C	T	C	C	C	G	T	A	G	A	G	A	G	T	T	T	A	G	C
H_SP274	Dog 8		S		C	A	C	C	G	C	T	G	G	G	A	C	T	T	C	T	G	C	T	C	C	C	G	T	A	G	A	G	A	G	T	C	C	A	G	A
H_SP276	Dog 8		S		C	A	C	C	G	C	T	G	G	G	A	C	T	T	C	T	G	C	T	C	C	C	G	T	A	G	A	G	A	G	T	C	C	A	G	A
H_SP277	Dog 8		S		C	A	C	C	G	C	T	G	G	G	A	C	T	T	C	T	G	C	T	C	C	C	G	T	A	G	A	G	A	G	T	C	C	A	G	A
H_SP278	Dog 8		S		C	A	C	C	G	C	T	G	G	G	A	C	T	T	C	T	G	C	T	C	C	C	G	T	A	G	A	G	A	G	T	C	C	A	G	A
H_SP279	Dog 8		S		C	G	C	C	G	C	T	G	G	G	A	C	T	T	C	T	G	C	T	C	C	C	G	T	A	G	A	G	A	G	T	C	C	G	A	A
H_SP280	Dog 8		S		C	G	C	C	G	C	T	G	G	G	A	C	T	T	C	T	G	C	T	C	C	C	G	T	A	G	A	G	A	G	T	C	C	G	A	A
H_SP281	Dog 8		S		C	G	C	C	G	C	T	G	G	G	A	C	T	T	C	T	G	C	T	C	C	C	G	T	A	G	A	G	A	G	T	C	C	G	A	A
H_SP282	Dog 8		S		C	A	C	C	G	C	T	G	G	G	A	C	T	T	C	T	G	C	T	C	C	C	G	T	A	G	A	G	A	G	T	C	C	G	A	A
H_SP283	Dog 8		S		C	A	C	C	G	C	T	G	G	G	A	C	T	T	C	T	G	C	T	C	C	C	G	T	A	G	A	G	A	G	T	C	C	A	G	A
H_SP284	Dog 8		S		C	A	C	C	G	C	T	G	G	A	A	C	T	C	C	T	G	T	T	C	T	C	G	C	A	G	A	A	A	A	T	T	T	A	G	C
H_SP285	Dog 9		S		C	A	C	C	G	C	T	G	G	A	A	C	T	C	C	T	G	C	T	C	C	A	G	C	T	G	A	G	A	G	T	C	C	A	G	T
H_SP286	Dog 9		S		C	A	C	C	G	C	T	G	G	A	A	C	T	C	C	T	G	C	T	C	C	A	G	C	T	G	A	G	A	G	T	C	C	A	G	T

## Sheet: Suppl_7
Supplementary table S7. Mutations found in rpoB gene. Mutations in this gene are related to vancomycin resistance. The sequences were aligned with BioEdit. R/S, resistant/susceptible. The numbers in bold correspond to the nucleotide position.
*denotes those positions that are punctual insertions.
Identifier	Dog		R/S		6	7	595	726	742	858	981	1089	1116	1389	1479	1587	1620	1842*	1994/ 1995*	1995*	1995/ 1996*	2013/ 2014*	2034/ 2035*	2361/ 2362*	2484/ 2485*	2643/ 2644*	2721/ 2722*	2877/ 2878*	2937/ 2938*	3021/ 3022*	3023/ 3024*	3094/ 3095*
H_SP204	Dog 3		R		A	G	T	G	A	C	T	C	G	C	G	A	C	-	C	-	T	T	C	G	C	C	A	A	G	A	G	A
H_SP147	Dog 1		S		A	G	T	T	G	T	C	T	G	T	G	A	T	-	C	-	T	T	C	G	T	C	A	A	A	G	G	G
H_SP149	Dog 1		S		G	A	T	T	G	T	C	T	G	T	G	A	T	-	C	-	T	T	C	G	T	C	A	A	A	A	G	G
H_SP151	Dog 1		S		A	G	T	T	G	T	C	T	G	T	G	A	T	-	C	-	T	T	C	G	T	C	A	A	A	G	G	G
H_SP152	Dog 1		S		G	A	T	T	G	T	C	T	G	T	G	A	T	-	C	-	T	T	C	G	T	C	A	A	A	A	G	G
H_SP153	Dog 1		S		G	A	T	T	G	T	C	T	G	T	G	A	T	-	C	-	T	T	C	G	T	C	A	A	A	A	G	G
H_SP154	Dog 1		S		A	G	T	T	G	T	C	T	G	T	G	A	T	-	C	-	T	T	C	G	T	C	A	A	A	G	G	G
H_SP155	Dog 1		S		A	G	T	T	G	T	C	T	G	T	G	A	T	-	C	-	T	T	C	G	T	C	A	A	A	G	G	G
H_SP156	Dog 1		S		G	A	T	T	G	T	C	T	G	T	G	A	T	-	C	-	T	T	C	G	T	C	A	A	A	A	G	G
H_SP157	Dog 1		S		A	G	T	T	G	T	C	T	G	T	G	A	T	-	C	-	T	T	C	G	T	C	A	A	A	A	G	G
H_SP158	Dog 1		S		G	A	T	T	G	T	C	T	G	T	G	A	T	-	C	-	T	T	C	G	T	C	A	A	A	G	G	G
H_SP159	Dog 1		S		G	G	T	T	G	T	C	T	G	T	G	A	T	-	C	-	T	T	C	G	T	C	A	A	A	A	G	G
H_SP160	Dog 1		S		G	A	T	T	G	T	C	T	G	T	G	A	T	-	C	-	T	T	C	G	T	C	A	A	A	G	-	G
H_SP166	Dog 1		S		G	G	T	T	G	T	C	T	G	T	G	A	T	-	C	-	T	T	C	G	T	C	A	A	A	A	G	G
H_SP199	Dog 2		S		A	G	T	G	G	C	T	C	A	C	G	A	C	-	C	-	T	T	C	G	T	C	A	A	G	A	G	G
H_SP210	Dog 3		S		A	G	T	G	G	C	T	C	G	C	G	A	C	-	C	-	T	T	C	G	C	C	A	A	G	A	G	G
H_SP211	Dog 3		S		A	G	T	G	G	C	T	C	G	C	G	A	C	-	C	-	T	T	C	G	C	C	A	A	G	A	G	G
H_SP212	Dog 3		S		A	G	T	G	G	C	T	C	G	C	G	A	C	-	C	-	T	T	C	G	C	C	A	A	G	A	G	G
H_SP213	Dog 3		S		A	G	T	G	G	C	T	C	G	C	G	A	C	-	C	-	T	T	C	G	C	C	A	A	G	A	G	G
H_SP214	Dog 4		S		A	G	C	G	G	C	T	C	A	C	G	A	C	-	C	-	T	T	C	G	C	C	A	A	G	A	G	G
H_SP216	Dog 4		S		A	G	T	G	G	C	T	C	G	C	G	A	C	-	C	-	T	T	C	G	C	C	A	A	G	A	G	G
H_SP239	Dog 6		S		A	G	T	G	G	C	T	C	A	C	G	G	C	-	C	-	T	T	C	G	C	C	G	A	G	A	G	G
H_SP255	Dog 7		S		A	G	T	G	G	C	T	C	A	C	G	G	C	-	C	-	T	T	C	G	C	C	G	A	G	A	G	G
H_SP258	Dog 7		S		A	G	T	G	G	C	T	C	A	C	G	G	C	-	C	-	T	T	C	G	C	C	G	A	G	A	G	G
H_SP259	Dog 7		S		A	G	T	G	G	C	T	C	A	C	G	G	C	-	C	-	T	T	C	G	C	C	G	A	G	A	G	G
H_SP260	Dog 7		S		A	G	T	G	G	C	T	C	A	C	G	G	C	-	C	-	T	T	C	G	C	C	G	A	G	A	G	G
H_SP261	Dog 7		S		A	G	T	G	G	C	T	C	A	C	G	A	C	-	C	-	T	T	C	G	T	T	A	A	G	A	G	G
H_SP262	Dog 7		S		A	G	T	G	G	C	T	C	G	C	G	A	C	-	C	-	T	T	C	G	T	C	A	G	A	A	G	G
H_SP263	Dog 7		S		A	G	T	G	G	C	T	C	G	C	G	A	C	-	C	-	T	T	C	G	T	C	A	G	A	A	G	G
H_SP264	Dog 7		S		A	G	T	G	G	C	T	C	G	C	G	A	C	-	C	-	T	T	C	G	T	C	A	G	A	A	G	G
H_SP265	Dog 7		S		A	G	T	T	G	T	C	T	G	T	G	A	T	-	C	-	T	T	C	G	T	C	A	A	A	A	G	G
H_SP266	Dog 7		S		A	G	T	T	G	T	C	T	G	T	G	A	T	-	C	-	T	T	C	G	T	C	A	A	A	G	G	G
H_SP267	Dog 7		S		A	G	T	G	G	C	T	C	G	C	G	A	C	-	C	-	T	T	C	G	T	C	A	G	A	A	G	G
H_SP274	Dog 8		S		A	G	T	G	G	C	T	C	G	C	G	A	C	-	C	-	T	T	C	G	T	C	A	G	A	A	G	G
H_SP276	Dog 8		S		A	G	T	G	G	C	T	C	G	C	G	A	C	-	C	-	T	T	C	G	T	C	A	G	A	A	G	G
H_SP277	Dog 8		S		A	G	T	G	G	C	T	C	G	C	G	A	C	-	C	-	T	T	C	G	T	C	A	G	A	A	G	G
H_SP278	Dog 8		S		A	G	T	G	G	C	T	C	G	C	G	A	C	-	C	-	T	T	C	G	T	C	A	G	A	A	G	G
H_SP279	Dog 8		S		A	G	T	G	G	C	T	C	A	C	G	A	C	-	C	-	T	T	C	G	T	T	A	A	G	A	G	G
H_SP280	Dog 8		S		A	G	T	G	G	C	T	C	A	C	G	A	C	-	C	-	T	T	C	G	T	T	A	A	G	A	G	G
H_SP281	Dog 8		S		A	G	T	G	G	C	T	C	A	C	G	A	C	-	C	-	T	T	C	G	T	T	A	A	G	A	G	G
H_SP282	Dog 8		S		A	G	T	G	G	C	T	C	A	C	G	A	C	-	C	-	T	T	C	G	T	T	A	A	G	A	G	G
H_SP283	Dog 8		S		A	G	T	G	G	C	T	C	A	C	G	A	C	-	C	-	T	T	C	G	T	T	A	A	G	A	G	G
H_SP285	Dog 9		S		A	G	T	G	G	C	T	C	A	C	G	A	C	-	C	-	T	T	C	G	T	T	A	A	G	A	G	G
H_SP286	Dog 9		S		A	G	T	G	G	C	T	C	A	C	G	A	C	-	C	-	T	T	C	G	T	T	A	A	G	A	G	G
H_SP224	Dog 5		S		A	G	T	G	G	C	T	C	A	C	G	A	C	-	C	-	T	T	C	G	T	C	A	A	A	A	G	G
H_SP225	Dog 5		S		A	G	T	G	G	C	T	C	A	C	G	A	C	-	C	-	T	T	C	G	T	C	A	A	A	A	G	G
H_SP226	Dog 5		S		A	G	T	G	G	C	T	C	A	C	G	A	C	-	C	-	T	T	C	G	T	C	A	A	A	A	G	G
H_SP227	Dog 5		S		A	G	T	G	G	C	T	C	A	C	G	A	C	-	C	-	T	T	C	G	T	C	A	A	A	A	G	G
H_SP228	Dog 5		S		A	G	T	G	G	C	T	C	A	C	G	A	C	-	C	-	T	T	C	G	T	C	A	A	A	A	G	G
H_SP232	Dog 5		S		A	G	T	G	G	C	T	C	A	C	G	A	C	-	C	-	T	T	C	G	T	C	A	A	A	A	G	G
H_SP235	Dog 6		S		A	G	T	G	G	C	T	C	A	C	G	A	C	-	C	-	T	T	C	G	T	C	A	A	A	A	G	G
H_SP236	Dog 6		S		A	G	T	G	G	C	T	C	A	C	G	A	C	-	C	-	T	T	C	G	T	C	A	A	A	A	G	G
H_SP237	Dog 6		S		A	G	T	G	G	C	T	C	A	C	G	A	C	-	C	-	T	T	C	G	T	C	A	A	A	A	G	G
H_SP238	Dog 6		S		A	G	T	G	G	C	T	C	A	C	G	A	C	-	C	-	T	T	C	G	T	C	A	A	A	A	G	G
H_SP240	Dog 6		S		A	G	T	G	G	C	T	C	A	C	G	A	C	-	C	-	T	T	C	G	T	C	A	A	A	A	G	G
H_SP241	Dog 6		S		A	G	T	G	G	C	T	C	A	C	G	A	C	-	C	-	T	T	C	G	C	C	A	A	G	A	G	G
H_SP242	Dog 6		S		A	G	T	G	G	C	T	C	A	C	G	A	C	-	C	-	T	T	C	G	C	C	A	A	G	A	G	G
H_SP243	Dog 6		S		A	G	T	G	G	C	T	C	A	C	G	A	C	-	C	-	T	T	C	G	C	C	A	A	G	A	G	G
H_SP244	Dog 6		S		A	G	T	G	G	C	T	C	A	C	G	A	C	-	C	-	T	T	C	G	C	C	A	A	G	A	G	G
H_SP245	Dog 6		S		A	G	T	G	G	C	T	C	G	C	G	A	C	A	C	-	T	T	A	A	T	C	A	A	G	A	G	G
H_SP246	Dog 6		S		A	G	T	G	G	C	T	C	G	C	G	A	C	-	C	T	C	T	A	A	T	C	A	A	G	A	G	G
H_SP249	Dog 6		S		A	G	T	G	G	C	T	C	G	C	G	A	C	-	C	-	C	C	A	A	T	C	A	A	G	A	G	G
H_SP250	Dog 6		S		A	G	T	G	G	C	T	C	G	C	G	A	C	-	T	-	C	C	A	A	T	C	A	A	G	A	G	G
H_SP251	Dog 6		S		A	G	T	G	G	C	T	C	A	C	G	A	C	-	C	-	T	T	C	G	T	C	A	A	G	A	G	G
H_SP252	Dog 6		S		A	G	T	G	G	C	T	C	A	C	A	A	C	-	C	-	T	T	A	A	T	C	A	A	G	A	G	G
H_SP253	Dog 6		S		A	G	T	G	G	C	T	C	G	C	G	G	C	-	C	-	T	T	C	G	T	C	A	A	A	A	G	G
H_SP284	Dog 8		S		A	G	T	G	G	C	T	C	G	C	G	G	C	-	C	-	T	T	C	G	T	C	A	A	A	A	G	G

## Sheet: Suppl_8
Supplementary table S8. Mutations found in clpP gene. Mutations in this gene are related to vancomycin resistance. The sequences were aligned with BioEdit. R/S, resistant/susceptible. The numbers in bold correspond to the nucleotide position.
*denotes those positions that are punctual insertions.
Identifier	Dog		R/S		17	117	225	285	288*	288/ 289*	289/ 290*	315	318	319	352	463
H_SP204	Dog 3		R		T	C	T	G	-	A	G	T	A	G	C	G
H_SP147	Dog 1		S		C	C	T	A	-	A	G	T	A	G	C	G
H_SP149	Dog 1		S		C	C	T	A	-	A	G	T	G	G	C	G
H_SP151	Dog 1		S		C	C	T	A	-	A	G	T	G	A	C	G
H_SP152	Dog 1		S		C	C	T	A	-	A	G	T	A	G	C	G
H_SP153	Dog 1		S		C	C	T	A	-	A	G	T	G	A	C	G
H_SP154	Dog 1		S		C	C	T	A	-	A	G	T	A	G	C	G
H_SP155	Dog 1		S		C	C	T	A	-	A	G	T	G	A	C	G
H_SP156	Dog 1		S		C	C	T	A	-	A	G	T	G	G	C	G
H_SP157	Dog 1		S		C	C	T	A	-	A	G	T	G	A	C	G
H_SP158	Dog 1		S		C	C	T	A	-	A	G	T	A	G	C	G
H_SP159	Dog 1		S		C	C	T	A	-	A	G	T	A	G	C	G
H_SP160	Dog 1		S		C	C	T	A	-	A	G	T	A	G	C	G
H_SP166	Dog 1		S		C	C	T	A	-	A	G	T	A	G	C	G
H_SP199	Dog 2		S		T	T	C	G	-	A	G	T	A	G	T	A
H_SP210	Dog 3		S		C	C	T	G	-	A	G	T	A	G	C	G
H_SP211	Dog 3		S		C	C	T	G	A	-	G	T	A	G	C	G
H_SP212	Dog 3		S		C	C	T	G	-	A	G	T	A	G	C	G
H_SP213	Dog 3		S		C	C	T	G	-	A	G	T	A	G	C	G
H_SP214	Dog 4		S		C	T	C	G	-	A	G	T	A	G	T	A
H_SP216	Dog 4		S		C	T	C	G	-	A	G	T	A	G	T	A
H_SP239	Dog 6		S		C	T	C	G	-	A	G	T	A	G	C	G
H_SP255	Dog 7		S		C	T	C	G	-	A	G	T	A	G	C	G
H_SP258	Dog 7		S		C	T	C	G	-	A	G	T	A	G	C	G
H_SP259	Dog 7		S		C	T	C	G	-	A	G	T	A	G	C	G
H_SP260	Dog 7		S		C	T	C	G	-	A	G	T	A	G	C	G
H_SP261	Dog 7		S		C	C	T	G	-	A	G	T	A	G	C	A
H_SP262	Dog 7		S		C	C	T	G	A	-	G	T	A	G	C	G
H_SP263	Dog 7		S		C	C	T	G	-	A	G	T	A	G	C	G
H_SP264	Dog 7		S		C	C	T	G	-	A	G	T	A	G	C	G
H_SP265	Dog 7		S		C	C	T	A	-	A	G	T	A	G	C	G
H_SP266	Dog 7		S		C	C	T	A	-	A	G	T	A	G	C	G
H_SP267	Dog 7		S		C	C	T	G	A	-	G	T	A	G	C	G
H_SP274	Dog 8		S		C	C	T	G	-	A	G	T	A	G	C	G
H_SP276	Dog 8		S		C	C	T	G	-	A	G	T	A	G	C	G
H_SP277	Dog 8		S		C	C	T	G	A	-	G	T	A	G	C	G
H_SP278	Dog 8		S		C	C	T	G	-	A	G	T	A	G	C	G
H_SP279	Dog 8		S		C	C	T	G	-	A	G	T	A	G	C	A
H_SP280	Dog 8		S		C	C	T	G	-	A	G	T	A	G	C	A
H_SP281	Dog 8		S		C	C	T	G	-	A	G	T	A	G	C	A
H_SP282	Dog 8		S		C	C	T	G	-	A	G	T	A	G	C	A
H_SP283	Dog 8		S		C	C	T	G	-	A	G	T	A	G	C	A
H_SP285	Dog 9		S		C	C	T	G	-	A	G	T	A	G	C	A
H_SP286	Dog 9		S		C	C	T	G	-	A	G	T	A	G	C	A
H_SP224	Dog 5		S		C	C	T	G	-	A	G	T	A	G	C	G
H_SP225	Dog 5		S		C	C	T	G	A	-	G	T	A	G	C	G
H_SP226	Dog 5		S		C	C	T	G	-	A	G	T	A	G	C	G
H_SP227	Dog 5		S		C	C	T	G	-	A	G	T	A	G	C	G
H_SP228	Dog 5		S		C	C	T	G	A	-	G	T	A	G	C	G
H_SP232	Dog 5		S		C	C	T	G	-	A	G	T	A	G	C	G
H_SP235	Dog 6		S		C	C	T	G	-	A	G	T	A	G	C	G
H_SP236	Dog 6		S		C	C	T	G	A	-	G	T	A	G	C	G
H_SP237	Dog 6		S		C	C	T	G	-	A	G	T	A	G	C	G
H_SP238	Dog 6		S		C	C	T	G	-	A	G	T	A	G	C	G
H_SP240	Dog 6		S		C	C	T	G	A	-	G	T	A	G	C	G
H_SP241	Dog 6		S		C	C	T	G	-	A	G	T	A	G	C	G
H_SP242	Dog 6		S		C	C	T	G	-	A	G	T	A	G	C	G
H_SP243	Dog 6		S		C	C	T	G	A	-	G	T	A	G	C	G
H_SP244	Dog 6		S		C	C	T	G	-	A	G	T	A	G	C	G
H_SP245	Dog 6		S		C	C	T	G	A	A	G	T	A	G	C	G
H_SP246	Dog 6		S		C	C	T	G	G	A	G	T	A	G	C	G
H_SP249	Dog 6		S		C	C	T	G	G	A	G	T	A	G	C	G
H_SP250	Dog 6		S		C	C	T	G	A	G	A	C	A	G	C	G
H_SP251	Dog 6		S		C	C	T	G	-	A	G	T	A	G	C	G
H_SP252	Dog 6		S		C	C	T	G	A	-	G	T	A	G	C	G
H_SP253	Dog 6		S		C	C	T	G	-	A	G	T	A	G	C	G
H_SP284	Dog 8		S		C	C	T	G	-	A	G	T	A	G	C	G

## Sheet: Suppl_9
Supplementary table S9. Mutations found in dhfr gene. Mutations in this gene are related to co-trimoxazole resistance. The sequences were aligned with BioEdit. R/S, resistant/susceptible. The numbers in bold correspond to the nucleotide position.
Identifier	Dog		R/S		7	48	61	144	183	246	251	413
H_SP224	Dog 5		R		T	C	T	C	T	A	A	C
H_SP225	Dog 5		R		T	C	T	C	T	A	A	C
H_SP226	Dog 5		R		T	C	T	C	T	A	A	C
H_SP227	Dog 5		R		T	C	T	C	T	A	A	C
H_SP228	Dog 5		R		T	C	T	C	T	A	A	C
H_SP232	Dog 5		R		T	C	T	T	T	A	A	C
H_SP235	Dog 6		R		T	C	T	C	T	A	A	C
H_SP236	Dog 6		R		T	C	T	C	T	A	A	C
H_SP237	Dog 6		R		T	C	T	C	T	A	A	C
H_SP238	Dog 6		R		T	C	T	C	T	A	A	C
H_SP240	Dog 6		R		T	C	T	C	T	A	A	C
H_SP241	Dog 6		R		T	C	T	C	T	A	A	C
H_SP242	Dog 6		R		T	C	T	C	T	A	A	C
H_SP243	Dog 6		R		T	C	T	C	T	A	A	C
H_SP244	Dog 6		R		T	C	T	C	T	A	A	C
H_SP245	Dog 6		R		T	C	T	T	T	A	A	C
H_SP246	Dog 6		R		T	C	T	T	T	A	A	C
H_SP249	Dog 6		R		T	C	T	T	T	A	A	C
H_SP250	Dog 6		R		T	C	T	T	T	A	A	C
H_SP251	Dog 6		R		T	C	T	T	T	A	A	C
H_SP252	Dog 6		R		T	C	T	T	T	A	A	C
H_SP253	Dog 6		R		T	C	T	T	T	A	A	C
H_SP284	Dog 8		R		T	C	T	C	T	A	A	C
H_SP147	Dog 1		S		T	C	T	C	T	A	A	C
H_SP149	Dog 1		S		T	C	T	C	T	A	A	C
H_SP151	Dog 1		S		T	C	T	C	T	A	A	C
H_SP152	Dog 1		S		T	C	T	C	T	A	A	C
H_SP153	Dog 1		S		T	C	T	C	T	A	A	C
H_SP154	Dog 1		S		T	C	T	C	T	A	A	C
H_SP155	Dog 1		S		T	C	T	C	T	A	A	C
H_SP156	Dog 1		S		T	C	T	C	T	A	A	C
H_SP157	Dog 1		S		T	C	T	C	T	A	A	C
H_SP158	Dog 1		S		T	C	T	C	T	A	A	C
H_SP159	Dog 1		S		T	C	T	C	T	A	A	C
H_SP160	Dog 1		S		T	C	T	C	T	A	A	C
H_SP166	Dog 1		S		T	C	T	C	T	A	A	C
H_SP199	Dog 2		S		T	C	T	C	T	A	A	C
H_SP204	Dog 3		S		T	C	T	C	T	A	A	T
H_SP210	Dog 3		S		T	C	T	C	T	A	A	C
H_SP211	Dog 3		S		T	C	T	C	T	A	A	C
H_SP212	Dog 3		S		T	C	T	C	T	A	A	C
H_SP213	Dog 3		S		T	C	T	C	T	A	A	C
H_SP214	Dog 4		S		T	C	T	C	T	A	A	C
H_SP216	Dog 4		S		T	C	T	C	T	A	C	C
H_SP239	Dog 6		S		T	C	T	C	T	A	A	C
H_SP255	Dog 7		S		T	C	T	C	T	A	A	C
H_SP258	Dog 7		S		T	C	T	C	T	A	A	C
H_SP259	Dog 7		S		T	C	T	C	T	A	A	C
H_SP260	Dog 7		S		T	C	T	C	T	A	A	C
H_SP261	Dog 7		S		T	C	T	C	T	A	A	C
H_SP262	Dog 7		S		T	C	T	C	T	A	A	C
H_SP263	Dog 7		S		T	C	T	C	T	A	A	C
H_SP264	Dog 7		S		T	C	T	C	T	A	A	C
H_SP265	Dog 7		S		T	C	T	C	T	A	A	C
H_SP266	Dog 7		S		T	C	T	C	T	A	A	C
H_SP267	Dog 7		S		T	C	T	C	T	A	A	C
H_SP274	Dog 8		S		C	T	T	C	T	C	A	C
H_SP276	Dog 8		S		C	T	T	C	T	C	A	C
H_SP277	Dog 8		S		C	T	T	C	T	C	A	C
H_SP278	Dog 8		S		C	T	T	C	T	C	A	C
H_SP279	Dog 8		S		T	C	A	C	T	A	A	C
H_SP280	Dog 8		S		T	C	A	C	T	A	A	C
H_SP281	Dog 8		S		T	C	A	C	T	A	A	C
H_SP282	Dog 8		S		T	C	A	C	T	A	A	C
H_SP283	Dog 8		S		C	C	T	C	C	A	A	C
H_SP285	Dog 9		S		C	C	T	C	C	A	A	C
H_SP286	Dog 9		S		C	C	T	C	C	A	A	C

## Sheet: Suppl_10
Supplementary table S10. Mutations found in folP gene. Mutations in this gene are related to co-trimoxazole resistance. The sequences were aligned with BioEdit. R/S, resistant/susceptible. The numbers in bold correspond to the nucleotide position.
*denotes those positions that are punctual insertions.
Identifier	Dog		R/S		177	178	179	180	181	182	183	184	185	186	187	188	197- 185	291- 279	298- 286	299- 287	333*	333- 321	334- 322	336- 324	351- 339	365- 353	369- 357	412- 400	533- 521	549- 537	621- 609	627-615	666- 654	684- 672	685- 673	702- 690
H_SP224	Dog 5		R		A	G	A	G	G	A	A	G	T	C	A	C	A	T	G	A	-	A	G	G	C	T	G	G	C	A	G	G	G	A	G	T
H_SP225	Dog 5		R		A	G	A	G	G	A	A	G	T	C	A	C	A	T	G	A	-	A	G	G	C	T	G	G	C	A	G	G	G	A	G	T
H_SP226	Dog 5		R		A	G	A	G	G	A	A	G	T	C	A	C	A	T	G	A	-	A	G	G	C	T	G	G	C	A	G	G	G	A	G	T
H_SP227	Dog 5		R		A	G	A	G	G	A	A	G	T	C	A	C	A	T	G	A	-	A	G	G	C	T	G	G	C	A	G	G	G	A	G	T
H_SP228	Dog 5		R		A	G	A	G	G	A	A	G	T	C	A	C	A	T	G	A	-	A	G	G	C	T	G	G	C	A	G	G	G	A	G	T
H_SP232	Dog 5		R		A	G	A	G	G	A	A	G	T	C	A	C	A	T	G	A	-	A	G	G	C	T	G	G	C	A	G	G	G	A	G	T
H_SP235	Dog 6		R		A	G	A	G	G	A	A	G	T	C	A	C	A	T	G	A	-	A	G	G	C	T	G	G	C	A	G	G	G	A	G	T
H_SP236	Dog 6		R		A	G	A	G	G	A	A	G	T	C	A	C	A	T	G	A	-	A	G	G	C	T	G	G	C	A	G	G	G	A	G	T
H_SP237	Dog 6		R		A	G	A	G	G	A	A	G	T	C	A	C	A	T	G	A	-	A	G	G	C	T	G	G	C	A	G	G	G	A	G	T
H_SP238	Dog 6		R		A	G	A	G	G	A	A	G	T	C	A	C	A	T	G	A	-	A	G	G	C	T	G	G	C	A	G	G	G	A	G	T
H_SP240	Dog 6		R		A	G	A	G	G	A	A	G	T	C	A	C	A	T	G	A	-	A	G	G	C	T	G	G	C	A	G	G	G	A	G	T
H_SP241	Dog 6		R		A	G	A	G	G	A	A	G	T	C	A	C	A	T	G	A	-	A	G	G	C	T	G	G	C	A	G	G	G	A	G	T
H_SP242	Dog 6		R		A	G	A	G	G	A	A	G	T	C	A	C	A	T	G	A	-	A	G	G	C	T	G	G	C	A	G	G	G	A	G	T
H_SP243	Dog 6		R		A	G	A	G	G	A	A	G	T	C	A	C	A	T	G	A	-	A	G	G	C	T	G	G	C	A	G	G	G	A	G	T
H_SP244	Dog 6		R		A	G	A	G	G	A	A	G	T	C	A	C	A	T	G	A	-	A	G	G	C	T	G	G	C	A	G	G	G	A	G	T
H_SP245	Dog 6		R		A	G	A	G	G	A	A	G	T	C	A	C	A	T	G	A	-	A	G	G	C	T	G	G	C	A	G	G	G	A	G	T
H_SP246	Dog 6		R		A	G	A	G	G	A	A	G	T	C	A	C	A	T	G	A	-	A	G	G	C	T	G	G	C	A	G	G	G	A	G	T
H_SP249	Dog 6		R		A	G	A	G	G	A	A	G	T	C	A	C	A	T	G	A	-	A	G	G	C	T	G	G	C	A	G	G	G	A	G	T
H_SP250	Dog 6		R		A	G	A	G	G	A	A	G	T	C	A	C	A	T	G	A	-	A	G	G	C	T	G	G	C	A	G	G	G	A	G	T
H_SP251	Dog 6		R		A	G	A	G	G	A	A	G	T	C	A	C	A	T	G	A	-	A	G	G	C	T	G	G	C	A	G	G	G	A	G	T
H_SP252	Dog 6		R		A	G	A	G	G	A	A	G	T	C	A	C	A	T	G	A	-	A	G	G	C	T	G	G	C	A	G	G	G	A	G	T
H_SP253	Dog 6		R		A	G	A	G	G	A	A	G	T	C	A	C	A	T	G	A	-	A	G	G	C	T	G	G	C	A	G	G	G	A	G	T
H_SP284	Dog 8		R		A	G	A	G	G	A	A	G	T	C	A	C	A	T	A	A	-	A	G	A	C	C	G	A	A	C	A	T	G	A	G	C
H_SP147	Dog 1		S		A	G	A	G	G	A	A	G	T	C	A	C	A	T	G	A	-	G	G	G	C	T	G	G	C	A	G	G	G	A	G	T
H_SP149	Dog 1		S		A	G	A	G	G	A	A	G	T	C	A	C	A	T	G	A	-	A	G	G	C	T	G	G	C	A	G	G	G	A	G	T
H_SP151	Dog 1		S		A	G	A	G	G	A	A	G	T	C	A	C	A	T	G	A	-	G	G	G	C	T	G	G	C	A	G	G	G	A	G	T
H_SP152	Dog 1		S		A	G	A	G	G	A	A	G	T	C	A	C	A	T	G	A	-	G	G	G	C	T	G	G	C	A	G	G	G	A	G	T
H_SP153	Dog 1		S		A	G	A	G	G	A	A	G	T	C	A	C	A	T	G	A	-	G	G	G	C	T	G	G	C	A	G	G	G	A	G	T
H_SP154	Dog 1		S		A	G	A	G	G	A	A	G	T	C	A	C	A	T	G	A	-	A	G	G	C	T	G	G	C	A	G	G	G	A	G	T
H_SP155	Dog 1		S		A	G	A	G	G	A	A	G	T	C	A	C	A	T	G	A	-	A	G	G	C	T	G	G	C	A	G	G	G	A	G	T
H_SP156	Dog 1		S		A	G	A	G	G	A	A	G	T	C	A	C	A	T	G	A	-	A	G	G	C	T	G	G	C	A	G	G	G	A	G	T
H_SP157	Dog 1		S		A	G	A	G	G	A	A	G	T	C	A	C	A	T	G	A	-	G	G	G	C	T	G	G	C	A	G	G	G	A	G	T
H_SP158	Dog 1		S		A	G	A	G	G	A	A	G	T	C	A	C	A	T	G	A	-	G	G	G	C	T	G	G	C	A	G	G	G	A	G	T
H_SP159	Dog 1		S		A	G	A	G	G	A	A	G	T	C	A	C	A	T	G	A	-	G	T	G	C	T	G	G	C	A	G	G	G	A	G	T
H_SP160	Dog 1		S		A	G	A	G	G	A	A	G	T	C	A	C	A	T	G	A	A	G	T	G	C	T	G	G	C	A	G	G	G	A	G	T
H_SP166	Dog 1		S		A	G	A	G	G	A	A	G	T	C	A	C	A	T	G	A	-	A	G	G	C	T	G	G	C	A	G	G	G	A	G	T
H_SP199	Dog 2		S		-	-	-	-	-	-	-	-	-	-	-	-	A	T	A	A	-	A	G	G	C	T	G	A	A	A	A	G	G	A	G	T
H_SP204	Dog 3		S		A	G	A	G	G	A	A	G	T	C	A	C	A	T	A	A	-	A	G	A	C	C	T	A	A	C	A	T	C	A	G	C
H_SP210	Dog 3		S		A	G	A	G	G	A	A	G	T	C	A	C	A	T	A	A	-	A	G	A	C	C	T	A	A	C	A	T	C	A	G	C
H_SP211	Dog 3		S		A	G	A	G	G	A	A	G	T	C	A	C	A	T	A	A	-	A	G	A	C	C	T	A	A	C	A	T	C	A	G	C
H_SP212	Dog 3		S		A	G	A	G	G	A	A	G	T	C	A	C	A	T	A	A	-	A	G	A	C	C	T	A	A	C	A	T	C	A	G	C
H_SP213	Dog 3		S		A	G	A	G	G	A	A	G	T	C	A	C	A	T	A	A	-	A	G	A	C	C	T	A	A	C	A	T	C	A	G	C
H_SP214	Dog 4		S		-	-	-	-	-	-	-	-	-	-	-	-	A	T	A	A	-	A	G	G	C	T	G	A	A	A	A	G	G	A	G	T
H_SP216	Dog 4		S		-	-	-	-	-	-	-	-	-	-	-	-	A	T	A	A	-	A	G	G	C	T	G	A	A	A	A	G	G	A	G	T
H_SP239	Dog 6		S		A	G	A	G	G	A	A	G	T	C	A	C	A	T	G	A	-	A	G	G	C	T	G	G	C	A	G	G	G	A	G	T
H_SP255	Dog 7		S		-	-	-	-	-	-	-	-	-	-	-	-	G	T	A	G	-	A	G	G	C	T	G	G	A	A	A	G	G	A	G	T
H_SP258	Dog 7		S		-	-	-	-	-	-	-	-	-	-	-	-	G	T	A	G	-	A	G	G	C	T	G	G	A	A	A	G	G	A	G	T
H_SP259	Dog 7		S		-	-	-	-	-	-	-	-	-	-	-	-	G	T	A	G	-	A	G	G	C	T	G	G	A	A	A	G	G	A	G	T
H_SP260	Dog 7		S		-	-	-	-	-	-	-	-	-	-	-	-	G	T	A	G	-	A	G	G	C	T	G	G	A	A	A	G	G	A	G	T
H_SP261	Dog 7		S		-	-	-	-	-	-	-	-	-	-	-	-	G	T	A	G	-	A	G	G	C	T	G	G	A	A	A	G	G	A	G	T
H_SP262	Dog 7		S		-	-	-	-	-	-	-	-	-	-	-	-	G	T	A	G	-	A	G	G	C	T	G	G	A	A	A	G	G	A	G	T
H_SP263	Dog 7		S		-	-	-	-	-	-	-	-	-	-	-	-	G	T	A	G	-	A	G	G	C	T	G	G	A	A	A	G	G	A	G	T
H_SP264	Dog 7		S		-	-	-	-	-	-	-	-	-	-	-	-	G	T	A	G	-	A	G	G	C	T	G	G	A	A	A	G	G	A	G	T
H_SP265	Dog 7		S		-	-	-	-	-	-	-	-	-	-	-	-	G	T	A	G	-	A	G	G	C	T	G	G	A	A	A	G	G	A	G	T
H_SP266	Dog 7		S		-	-	-	-	-	-	-	-	-	-	-	-	G	T	A	G	-	A	G	G	C	T	G	G	A	A	A	G	G	A	G	T
H_SP267	Dog 7		S		-	-	-	-	-	-	-	-	-	-	-	-	G	T	A	G	-	A	G	G	C	T	G	G	A	A	A	G	G	A	G	T
H_SP274	Dog 8		S		-	-	-	-	-	-	-	-	-	-	-	-	A	T	G	A	-	A	G	G	C	T	G	G	A	A	A	G	G	A	G	T
H_SP276	Dog 8		S		-	-	-	-	-	-	-	-	-	-	-	-	A	T	G	A	-	A	G	G	C	T	G	G	A	A	A	G	G	A	G	T
H_SP277	Dog 8		S		-	-	-	-	-	-	-	-	-	-	-	-	A	T	G	A	-	A	G	G	C	T	G	G	A	A	A	G	G	A	G	T
H_SP278	Dog 8		S		-	-	-	-	-	-	-	-	-	-	-	-	A	T	G	A	-	A	G	G	C	T	G	G	A	A	A	G	G	A	G	T
H_SP279	Dog 8		S		A	G	A	G	G	A	A	G	T	C	A	C	A	T	G	A	-	A	G	G	C	T	G	G	C	A	G	G	G	G	A	T
H_SP280	Dog 8		S		A	G	A	G	G	A	A	G	T	C	A	C	A	T	G	A	-	A	G	G	C	T	G	G	C	A	G	G	G	G	A	T
H_SP281	Dog 8		S		A	G	A	G	G	A	A	G	T	C	A	C	A	C	G	A	-	A	G	G	C	T	G	G	C	A	G	G	G	G	A	T
H_SP282	Dog 8		S		A	G	A	G	G	A	A	G	T	C	A	C	A	C	G	A	-	A	G	G	C	T	G	G	C	A	G	G	G	G	A	T
H_SP283	Dog 8		S		A	G	A	G	G	A	A	G	T	C	A	C	A	T	A	A	-	A	G	G	A	T	G	A	C	A	A	G	G	A	G	T
H_SP285	Dog 9		S		-	-	-	-	-	-	-	-	-	-	-	-	A	T	A	A	-	A	G	G	C	T	G	G	A	A	G	G	G	A	G	T
H_SP286	Dog 9		S		-	-	-	-	-	-	-	-	-	-	-	-	A	T	A	A	-	A	G	G	C	T	G	G	A	A	G	G	G	A	G	T
